# Supplementary material for: Virtual 2D map of cyanobacterial proteomes
Source: PLoS One. 2022 Oct 3;17(10):e0275148. doi: 10.1371/journal.pone.0275148 (PMC9529120; doi:10.1371/journal.pone.0275148)
Supplement: S1 File — (XLSX) [file pone.0275148.s007.xlsx]

## Sheet: Sheet1
S1 File. Protein name and accession number					Order/group	Mol. Weigh (kDa)			Order/group	pI
	Mol. Weight	pI			Unclassified	30.5195			Spirulinales	6.13572
KRO90485.1 6,7-dimethyl-8-ribityllumazine synthase, [ BACL30 MAG-120619-bin27]	14392.6	5.372			Synechococcales	33.0633			Oscillatoriales	6.26333
KRO90486.1 photosystem II core protein PsbZ [ BACL30 MAG-120619-bin27]	6642.05	6.81			Chroococcidiopsidales	34.3119			Chroococcales	6.34299
KRO90487.1 ABR96_00295, [ BACL30 MAG-120619-bin27]	9925.22	5.906			Chroococcales	34.4874			Synechococcales	6.34488
KRO90493.1 ABR96_01250, [ BACL30 MAG-120619-bin27]	6509.24	2.982			Gloeobacterales	34.7206			Pleurocapsales	6.39728
KRO90494.1 ABR96_01255, [ BACL30 MAG-120619-bin27]	21959.8	9.048			Pleurocapsales	35.5717			Nostocales	6.49414
KRO90502.1 biotin synthase, [ BACL30 MAG-120619-bin27]	32424	4.914			Nostocales	35.7887			Unclassified	6.553
KRO90511.1 ABR96_08445 [ BACL30 MAG-120619-bin27]	14426	8.77			Melainabacteria	36.659			Chroococcidiopsidales	6.57865
KRO90525.1 sodium:proton antiporter, [ BACL30 MAG-120619-bin27]	34316.6	5.448			Oscillatoriales	36.7011			Gloeobacterales	6.73463
KRO90530.1 photosystem II protein PsbQ [ BACL30 MAG-120619-bin27]	17327.1	7.658			Spirulinales	37.1511			Melainabacteria	7.07365
KRO90536.1 ABR96_04275, [ BACL30 MAG-120619-bin27]	29803	9.472
KRO90553.1 riboflavin synthase subunit alpha, [ BACL30 MAG-120619-bin27]	18535	4.952
KRO90554.1 transcriptional regulator [ BACL30 MAG-120619-bin27]	13062.9	9.399
KRO90583.1 ABR96_06125, [ BACL30 MAG-120619-bin27]	8640.96	9.823
KRO90584.1 phosphoribosylglycinamide formyltransferase [ BACL30 MAG-120619-bin27]	23571	4.978
KRO90600.1 ABR96_09180 [ BACL30 MAG-120619-bin27]	6970.81	4.418
KRO90601.1 ABR96_09185 [ BACL30 MAG-120619-bin27]	16688.1	8.375
KRO90610.1 ABR96_07490, [ BACL30 MAG-120619-bin27]	30749.3	9.604
KRO90617.1 ABR96_02825, [ BACL30 MAG-120619-bin27]	35958.6	10.613
KRO90624.1 ABR96_05250 [ BACL30 MAG-120619-bin27]	17649.7	4.507
KRO90664.1 ABR96_01265 [ BACL30 MAG-120619-bin27]	7991.54	8.492
KRO90672.1 ABR96_08710 [ BACL30 MAG-120619-bin27]	12200.9	6.707
KRO90673.1 ABR96_08715 [ BACL30 MAG-120619-bin27]	7113.05	3.91
KRO90681.1 ABR96_02780 [ BACL30 MAG-120619-bin27]	7376.56	6.122
KRO90682.1 ABR96_02785 [ BACL30 MAG-120619-bin27]	15052.6	7.849
KRO90703.1 bifunctional orotidine 5'-phosphate decarboxylase/orotate phosphoribosyltransferase, [ BACL30 MAG-120619-bin27]	40374.2	5.207
KRO90716.1 transposase [ BACL30 MAG-120619-bin27]	35171.3	8.39
KRO90723.1 ABR96_00350, [ BACL30 MAG-120619-bin27]	30237.8	5.003
KRO90774.1 photosystem I reaction center subunit IX, [ BACL30 MAG-120619-bin27]	38800.4	5.27
KRO90782.1 ABR96_09615, [ BACL30 MAG-120619-bin27]	34394.1	7.644
KRO90795.1 ABR96_01500 [ BACL30 MAG-120619-bin27]	10255.8	4.927
KRO90803.1 ABR96_05765 [ BACL30 MAG-120619-bin27]	29169.4	5.817
KRO90812.1 twitching motility protein PilT [ BACL30 MAG-120619-bin27]	16104.4	4.635
KRO90813.1 prevent-host-death protein [ BACL30 MAG-120619-bin27]	6617.7	10.072
KRO90821.1 ribonuclease P [ BACL30 MAG-120619-bin27]	14910.3	9.97
KRO90822.1 ABR96_02260 [ BACL30 MAG-120619-bin27]	11008	10.306
KRO90832.1 tryptophan synthase subunit alpha [ BACL30 MAG-120619-bin27]	27892.1	5.474
KRO90841.1 ribonuclease P [ BACL30 MAG-120619-bin27]	14910.3	9.97
KRO90843.1 tryptophan synthase subunit alpha [ BACL30 MAG-120619-bin27]	27835.1	5.474
KRO90854.1 lipid-A-disaccharide synthase, [ BACL30 MAG-120619-bin27]	35715.5	9.428
KRO90877.1 SAM-dependent methyltransferase, [ BACL30 MAG-120619-bin27]	17901.7	5.664
KRO90898.1 (dimethylallyl)adenosine tRNA methylthiotransferase, [ BACL30 MAG-120619-bin27]	36427.3	5.855
KRO90907.1 glycosyl transferase, [ BACL30 MAG-120619-bin27]	36017.3	4.736
KRO90919.1 low-complexity protein [ BACL30 MAG-120619-bin27]	18506.8	5.143
KRO90952.1 ribose 5-phosphate isomerase, [ BACL30 MAG-120619-bin27]	18004.9	4.863
KRO90966.1 nucleotidyltransferase [ BACL30 MAG-120619-bin27]	16449.6	5.474
KRO90967.1 ABR96_04995 [ BACL30 MAG-120619-bin27]	12521.4	5.003
KRO90978.1 ribose 5-phosphate isomerase, [ BACL30 MAG-120619-bin27]	18004.9	4.863
KRO90980.1 ABR96_04345 [ BACL30 MAG-120619-bin27]	26241.3	5.219
KRO91021.1 ABR96_03195 [ BACL30 MAG-120619-bin27]	8987.8	9.575
KRO91022.1 ABR96_03200 [ BACL30 MAG-120619-bin27]	7327.47	6.781
KRO91023.1 peptide methionine sulfoxide reductase, [ BACL30 MAG-120619-bin27]	18036.9	9.531
KRO91038.1 ArsR family transcriptional regulator [ BACL30 MAG-120619-bin27]	11876.8	5.881
KRO91052.1 ABR96_11070 [ BACL30 MAG-120619-bin27]	18970	5.919
KRO91055.1 high light inducible protein [ BACL30 MAG-120619-bin27]	9138.54	5.563
KRO91059.1 cell division protein FtsH, [ BACL30 MAG-120619-bin27]	43204.4	5.55
KRO91060.1 ABR96_00730 [ BACL30 MAG-120619-bin27]	12302.4	4.444
KRO91061.1 ABR96_00735 [ BACL30 MAG-120619-bin27]	18504.7	11.096
KRO91064.1 AAA family ATPase [ BACL30 MAG-120619-bin27]	30407	7.497
KRO91067.1 Tol biopolymer transporter periplasmic protein, [ BACL30 MAG-120619-bin27]	17044.3	11.564
KRO91068.1 ABR96_02485 [ BACL30 MAG-120619-bin27]	17413.2	10.833
KRO91069.1 high light inducible protein [ BACL30 MAG-120619-bin27]	7763.69	4.215
KRO91071.1 nucleoid-associated protein [ BACL30 MAG-120619-bin27]	11942.5	4.406
KRO91073.1 UDP-N-acetylglucosamine acyltransferase [ BACL30 MAG-120619-bin27]	28492.7	6.693
KRO91075.1 nucleoid-associated protein [ BACL30 MAG-120619-bin27]	11942.5	4.406
KRO91079.1 UDP-N-acetylglucosamine acyltransferase [ BACL30 MAG-120619-bin27]	28531.8	6.707
KRO91082.1 ABR96_05655, [ BACL30 MAG-120619-bin27]	7272.15	4.991
KRO91083.1 heat-shock protein [ BACL30 MAG-120619-bin27]	15149	5.703
KRO91084.1 MEKHLA domain-containing protein, [ BACL30 MAG-120619-bin27]	14188.1	10.409
KRO91086.1 hydroxylase, [ BACL30 MAG-120619-bin27]	19696.8	5.83
KRO91087.1 3-dehydroquinate dehydratase [ BACL30 MAG-120619-bin27]	15545.7	5.982
KRO91088.1 transposase [ BACL30 MAG-120619-bin27]	39189.2	8.931
KRO91095.1 ABR96_04465 [ BACL30 MAG-120619-bin27]	11950.6	4.838
KRO91096.1 ABR96_04470 [ BACL30 MAG-120619-bin27]	15916.3	5.016
KRO91098.1 CDP-diacylglycerolglycerol-3-phosphate 3-phosphatidyltransferase [ BACL30 MAG-120619-bin27]	18683.2	10.584
KRO91099.1 phosphoribulokinase, [ BACL30 MAG-120619-bin27]	14016.1	5.029
KRO91100.1 ATP-sulfurylase, [ BACL30 MAG-120619-bin27]	34140.6	5.347
KRO91101.1 ABR96_00940, [ BACL30 MAG-120619-bin27]	10627.2	7.059
KRO91109.1 ABR96_07870 [ BACL30 MAG-120619-bin27]	21918.2	5.512
KRO91110.1 ABR96_07875 [ BACL30 MAG-120619-bin27]	19313.3	10.994
KRO91112.1 precorrin-3 methylase, [ BACL30 MAG-120619-bin27]	43753.7	5.156
KRO91115.1 precorrin-3 methylase, [ BACL30 MAG-120619-bin27]	43763.7	5.029
KRO91119.1 ABR96_07720, [ BACL30 MAG-120619-bin27]	17434.7	7.527
KRO91121.1 dolichol kinase, [ BACL30 MAG-120619-bin27]	22309.5	10.833
KRO91124.1 sodium:proton antiporter, [ BACL30 MAG-120619-bin27]	41208.8	4.698
KRO91127.1 cytochrome C [ BACL30 MAG-120619-bin27]	11667.2	5.232
KRO91128.1 ABR96_05535 [ BACL30 MAG-120619-bin27]	7928.85	4.724
KRO91129.1 ABR96_05540 [ BACL30 MAG-120619-bin27]	10657.4	7.512
KRO91130.1 ribokinase, [ BACL30 MAG-120619-bin27]	27629.5	5.372
KRO91132.1 SAM-dependent methyltransferase [ BACL30 MAG-120619-bin27]	27558.3	4.914
KRO91135.1 pseudouridine synthase [ BACL30 MAG-120619-bin27]	26798.8	9.94
KRO91138.1 ABR96_00105, [ BACL30 MAG-120619-bin27]	17719.5	8.916
KRO91139.1 GNAT family acetyltransferase, [ BACL30 MAG-120619-bin27]	15232.5	5.156
KRO91140.1 GNAT family acetyltransferase, [ BACL30 MAG-120619-bin27]	15262.5	5.156
KRO91145.1 phosphatase [ BACL30 MAG-120619-bin27]	20543.5	8.843
KRO91146.1 2-dehydro-3-deoxyphosphooctonate aldolase, [ BACL30 MAG-120619-bin27]	20956	5.283
KRO91149.1 phosphonate ABC transporter, [ BACL30 MAG-120619-bin27]	39956.2	10.789
KRO91152.1 glycine cleavage system protein H [ BACL30 MAG-120619-bin27]	13435.2	3.961
KRO91155.1 pyruvate kinase, [ BACL30 MAG-120619-bin27]	46591.4	4.813
KRO91157.1 ABR96_07965 [ BACL30 MAG-120619-bin27]	7008.11	10.306
KRO91158.1 ABR96_07960 [ BACL30 MAG-120619-bin27]	24802.2	5.461
KRO91160.1 ABR96_04575 [ BACL30 MAG-120619-bin27]	12250.4	4.546
KRO91161.1 ABR96_04580 [ BACL30 MAG-120619-bin27]	23131.9	11.082
KRO91164.1 phosphoribosylformylglycinamidine cyclo-ligase, [ BACL30 MAG-120619-bin27]	29616.9	5.118
KRO91169.1 ABR96_02290 [ BACL30 MAG-120619-bin27]	11433.2	10.657
KRO91170.1 Clp protease ClpS [ BACL30 MAG-120619-bin27]	10978.7	4.825
KRO91172.1 photosystem II reaction center I protein I [ BACL30 MAG-120619-bin27]	4414.19	6.634
KRO91178.1 transposase, [ BACL30 MAG-120619-bin27]	44067.7	8.375
KRO91181.1 transposase [ BACL30 MAG-120619-bin27]	45156.6	8.478
KRO91184.1 ABR96_08665 [ BACL30 MAG-120619-bin27]	10009.5	5.08
KRO91185.1 transposase [ BACL30 MAG-120619-bin27]	10575.3	8.697
KRO91186.1 integrase [ BACL30 MAG-120619-bin27]	17744.2	5.232
KRO91195.1 urease subunit gamma [ BACL30 MAG-120619-bin27]	11192	5.525
KRO91196.1 urease subunit beta [ BACL30 MAG-120619-bin27]	11306.9	5.639
KRO91198.1 peptide chain release factor 3, [ BACL30 MAG-120619-bin27]	50383.3	4.965
KRO91202.1 3-deoxy-manno-octulosonate cytidylyltransferase, [ BACL30 MAG-120619-bin27]	22619.9	6.313
KRO91204.1 tryptophantRNA ligase [ BACL30 MAG-120619-bin27]	37538.2	6.122
KRO91207.1 branched-chain amino acid ABC transporter substrate-binding protein, [ BACL30 MAG-120619-bin27]	38309.8	8.756
KRO91210.1 ABR96_03640 [ BACL30 MAG-120619-bin27]	14660.6	11.301
KRO91211.1 ABR96_03645 [ BACL30 MAG-120619-bin27]	13239.2	9.37
KRO91214.1 ABR96_06560, [ BACL30 MAG-120619-bin27]	14352.5	9.897
KRO91216.1 riboflavin synthase subunit alpha, [ BACL30 MAG-120619-bin27]	18535	4.952
KRO91217.1 transcriptional regulator [ BACL30 MAG-120619-bin27]	13168	9.399
KRO91221.1 UDP pyrophosphate synthase [ BACL30 MAG-120619-bin27]	28525.4	5.448
KRO91222.1 phosphoesterase, [ BACL30 MAG-120619-bin27]	19180.9	6.883
KRO91226.1 UDP pyrophosphate synthase [ BACL30 MAG-120619-bin27]	28525.4	5.448
KRO91227.1 phosphoesterase, [ BACL30 MAG-120619-bin27]	19180.9	6.883
KRO91229.1 chromosome partitioning protein ParA [ BACL30 MAG-120619-bin27]	23999.6	7.249
KRO91233.1 protein phosphatase [ BACL30 MAG-120619-bin27]	16547	4.838
KRO91234.1 ABR96_03020 [ BACL30 MAG-120619-bin27]	9435.43	3.312
KRO91238.1 ABR96_08230 [ BACL30 MAG-120619-bin27]	10706.5	3.923
KRO91239.1 ABR96_08240 [ BACL30 MAG-120619-bin27]	12181.5	5.194
KRO91240.1 S-isoprenylcysteine methyltransferase [ BACL30 MAG-120619-bin27]	19797.5	8.829
KRO91249.1 ABR96_03975 [ BACL30 MAG-120619-bin27]	13091.7	9.253
KRO91255.1 tRNA threonylcarbamoyl adenosine modification protein TsaD, [ BACL30 MAG-120619-bin27]	34211.3	5.931
KRO91256.1 Photosystem I reaction center subunit III, [ BACL30 MAG-120619-bin27]	13198.4	9.428
KRO91260.1 cytochrome C [ BACL30 MAG-120619-bin27]	11667.2	5.232
KRO91261.1 ABR96_03145 [ BACL30 MAG-120619-bin27]	7928.85	4.724
KRO91262.1 ABR96_03150 [ BACL30 MAG-120619-bin27]	10655.4	7.512
KRO91265.1 ABR96_03950 [ BACL30 MAG-120619-bin27]	33368.7	5.283
KRO91269.1 ABR96_06315 [ BACL30 MAG-120619-bin27]	28946.3	5.944
KRO91275.1 ABR96_10100 [ BACL30 MAG-120619-bin27]	18427.8	11.711
KRO91276.1 ABR96_10105, [ BACL30 MAG-120619-bin27]	25626.2	7.395
KRO91281.1 cytochrome C biogenesis protein [ BACL30 MAG-120619-bin27]	24901.8	10.921
KRO91283.1 cytochrome C biogenesis protein [ BACL30 MAG-120619-bin27]	24901.8	10.921
KRO91286.1 ABR96_01355 [ BACL30 MAG-120619-bin27]	18843.8	5.436
KRO91288.1 hydantoin utilization protein A [ BACL30 MAG-120619-bin27]	21579.9	9.897
KRO91290.1 ABR96_08415 [ BACL30 MAG-120619-bin27]	24710.1	5.626
KRO91293.1 cytochrome C oxidase subunit I, [ BACL30 MAG-120619-bin27]	53122.3	9.107
KRO91297.1 cysteine synthase [ BACL30 MAG-120619-bin27]	34974.4	5.283
KRO91300.1 ABR96_09570, [ BACL30 MAG-120619-bin27]	35130.5	4.825
KRO91301.1 CopG family transcriptional regulator, [ BACL30 MAG-120619-bin27]	6229.89	9.97
KRO91302.1 Holliday junction resolvase [ BACL30 MAG-120619-bin27]	17442.3	6.81
KRO91303.1 ABR96_01565, [ BACL30 MAG-120619-bin27]	14696.3	9.823
KRO91304.1 nucleic acid-binding protein [ BACL30 MAG-120619-bin27]	14111.2	4.965
KRO91313.1 pyruvate kinase, [ BACL30 MAG-120619-bin27]	51895.4	5.08
KRO91318.1 3-oxoacyl-ACP synthase, [ BACL30 MAG-120619-bin27]	28246	4.647
KRO91319.1 malonyl CoA-ACP transacylase, [ BACL30 MAG-120619-bin27]	21152.1	4.66
KRO91320.1 protease, [ BACL30 MAG-120619-bin27]	21161.4	9.385
KRO91321.1 ABR96_09890, [ BACL30 MAG-120619-bin27]	28775.3	5.601
KRO91326.1 alanine racemase, [ BACL30 MAG-120619-bin27]	36084.8	6.16
KRO91328.1 radical SAM protein, [ BACL30 MAG-120619-bin27]	42440.1	7.307
KRO91331.1 1,4-dihydroxy-2-naphthoate phytyltransferase [ BACL30 MAG-120619-bin27]	32957.9	8.829
KRO91335.1 1,4-dihydroxy-2-naphthoate phytyltransferase [ BACL30 MAG-120619-bin27]	32980	9.077
KRO91338.1 pseudouridine synthase [ BACL30 MAG-120619-bin27]	30971.7	5.588
KRO91343.1 ABR96_05875 [ BACL30 MAG-120619-bin27]	7250.18	5.016
KRO91344.1 Rrf2 family transcriptional regulator [ BACL30 MAG-120619-bin27]	15362.6	4.863
KRO91347.1 ABR96_07480, [ BACL30 MAG-120619-bin27]	15637.6	7.775
KRO91351.1 glutamine synthetase, [ BACL30 MAG-120619-bin27]	54683.2	5.067
KRO91353.1 transposase [ BACL30 MAG-120619-bin27]	36851.5	8.595
KRO91354.1 potassium transporter Kef, [ BACL30 MAG-120619-bin27]	4961.11	9.063
KRO91357.1 transposase [ BACL30 MAG-120619-bin27]	17506.7	5.779
KRO91358.1 integrase, [ BACL30 MAG-120619-bin27]	35112.2	10.613
KRO91361.1 ABR96_01780 [ BACL30 MAG-120619-bin27]	7816.4	4.393
KRO91364.1 ABR96_07520 [ BACL30 MAG-120619-bin27]	7816.4	4.393
KRO91368.1 cobalt ABC transporter [ BACL30 MAG-120619-bin27]	24305.9	6.44
KRO91369.1 ABR96_08730 [ BACL30 MAG-120619-bin27]	9704.12	5.029
KRO91372.1 histidine kinase, [ BACL30 MAG-120619-bin27]	55613.7	4.838
KRO91375.1 ABR96_11195 [ BACL30 MAG-120619-bin27]	36976	7.146
KRO91381.1 ABR96_00580, [ BACL30 MAG-120619-bin27]	26938.1	5.83
KRO91382.1 L-alanine-DL-glutamate epimerase, [ BACL30 MAG-120619-bin27]	25834	4.406
KRO91384.1 threoninetRNA ligase, [ BACL30 MAG-120619-bin27]	51642.7	5.296
KRO91387.1 transketolase, [ BACL30 MAG-120619-bin27]	47800.9	5.385
KRO91391.1 flagellar biosynthesis protein FlgM [ BACL30 MAG-120619-bin27]	31058	9.033
KRO91392.1 branched-chain amino acid ABC transporter permease, [ BACL30 MAG-120619-bin27]	21316.3	6.427
KRO91399.1 ATP synthase F0F1 subunit epsilon [ BACL30 MAG-120619-bin27]	13676.5	4.635
KRO91400.1 30S ribosomal protein Ycf65 [ BACL30 MAG-120619-bin27]	17553.6	4.19
KRO91406.1 mannose-6-phosphate isomerase [ BACL30 MAG-120619-bin27]	13495.2	5.855
KRO91410.1 enoyl-ACP reductase [ BACL30 MAG-120619-bin27]	27493.7	5.359
KRO91411.1 imidazoleglycerol-phosphate dehydratase, [ BACL30 MAG-120619-bin27]	14526.4	5.436
KRO91415.1 50S rRNA methyltransferase [ BACL30 MAG-120619-bin27]	15901.3	7.849
KRO91418.1 glycosyl transferase, [ BACL30 MAG-120619-bin27]	32870.8	7.556
KRO91422.1 ABR96_03050 [ BACL30 MAG-120619-bin27]	16499.9	7.029
KRO91423.1 ABR96_03055 [ BACL30 MAG-120619-bin27]	21711.7	8.536
KRO91425.1 DNA recombination-mediator protein A [ BACL30 MAG-120619-bin27]	18874.7	5.118
KRO91426.1 MAPEG family protein [ BACL30 MAG-120619-bin27]	14757.6	8.375
KRO91430.1 glyceraldehyde-3-phosphate dehydrogenase, [ BACL30 MAG-120619-bin27]	31849	5.054
KRO91431.1 ABR96_03735 [ BACL30 MAG-120619-bin27]	13927.2	10.657
KRO91432.1 ABR96_03740 [ BACL30 MAG-120619-bin27]	8253.42	4.037
KRO91436.1 ABR96_07880, [ BACL30 MAG-120619-bin27]	32573.1	5.359
KRO91437.1 low-complexity protein [ BACL30 MAG-120619-bin27]	18464.8	5.143
KRO91439.1 acireductone dioxygenase [ BACL30 MAG-120619-bin27]	20801.5	4.774
KRO91441.1 ABR96_04845 [ BACL30 MAG-120619-bin27]	21709.3	5.715
KRO91445.1 transposase [ BACL30 MAG-120619-bin27]	36623.3	8.873
KRO91448.1 transcriptional regulator [ BACL30 MAG-120619-bin27]	23980.5	7.307
KRO91451.1 ABR96_09335 [ BACL30 MAG-120619-bin27]	37727.7	7.98
KRO91452.1 ABR96_09340 [ BACL30 MAG-120619-bin27]	7141.23	10.233
KRO91455.1 RNA polymerase subunit sigma-70 [ BACL30 MAG-120619-bin27]	36938.2	8.419
KRO91459.1 glucose-6-phosphate dehydrogenase [ BACL30 MAG-120619-bin27]	54952.3	5.423
KRO91463.1 4-alpha-glucanotransferase, [ BACL30 MAG-120619-bin27]	45948	10.526
KRO91466.1 ABR96_11175 [ BACL30 MAG-120619-bin27]	12033.6	4.469
KRO91467.1 Photosystem II manganese-stabilizing polypeptide [ BACL30 MAG-120619-bin27]	28601.2	4.673
KRO91471.1 ABR96_04665 [ BACL30 MAG-120619-bin27]	60153.3	8.741
KRO91478.1 peroxidase [ BACL30 MAG-120619-bin27]	23671.7	5.003
KRO91479.1 ABR96_07975 [ BACL30 MAG-120619-bin27]	9241.4	4.05
KRO91480.1 ABR96_07980 [ BACL30 MAG-120619-bin27]	23312.3	4.876
KRO91483.1 ABR96_07310 [ BACL30 MAG-120619-bin27]	19707	11.082
KRO91484.1 ABR96_07315 [ BACL30 MAG-120619-bin27]	13098.1	5.512
KRO91487.1 ABR96_09250, [ BACL30 MAG-120619-bin27]	39571.2	9.94
KRO91488.1 AIR synthase [ BACL30 MAG-120619-bin27]	12126.8	8.419
KRO91495.1 nucleoside triphosphate hydrolase, [ BACL30 MAG-120619-bin27]	21465.2	5.423
KRO91498.1 aldehyde dehydrogenase, [ BACL30 MAG-120619-bin27]	38631.7	6.249
KRO91499.1 peptidase M24 [ BACL30 MAG-120619-bin27]	48050.3	5.181
KRO91500.1 replicative DNA helicase [ BACL30 MAG-120619-bin27]	51244.7	5.156
KRO91503.1 DNA mismatch repair protein, [ BACL30 MAG-120619-bin27]	62975.8	7.205
KRO91506.1 ABR96_08605 [ BACL30 MAG-120619-bin27]	33216.3	5.563
KRO91510.1 pilus assembly protein PilC [ BACL30 MAG-120619-bin27]	45812.3	8.419
KRO91513.1 ABR96_01030, [ BACL30 MAG-120619-bin27]	30092.2	5.601
KRO91514.1 tRNA (guanine-N7)-methyltransferase [ BACL30 MAG-120619-bin27]	25044.9	7.307
KRO91515.1 ABR96_01040, [ BACL30 MAG-120619-bin27]	7091.68	10.16
KRO91518.1 chromate transporter [ BACL30 MAG-120619-bin27]	20076.8	9.736
KRO91519.1 cardiolipin synthase, [ BACL30 MAG-120619-bin27]	24725	5.766
KRO91521.1 formyltetrahydrofolate deformylase [ BACL30 MAG-120619-bin27]	32173	5.995
KRO91524.1 peptidase [ BACL30 MAG-120619-bin27]	28178.8	7.658
KRO91525.1 ABR96_10075 [ BACL30 MAG-120619-bin27]	9980.65	11.477
KRO91528.1 ATP-dependent DNA helicase RuvA [ BACL30 MAG-120619-bin27]	24055.6	5.347
KRO91529.1 ABR96_04525 [ BACL30 MAG-120619-bin27]	19209.5	8.214
KRO91530.1 ABR96_04530 [ BACL30 MAG-120619-bin27]	8139.08	4.304
KRO91531.1 30S ribosomal protein S15, [ BACL30 MAG-120619-bin27]	8071.29	9.78
KRO91536.1 ABR96_01855 [ BACL30 MAG-120619-bin27]	21900.5	5.385
KRO91537.1 ATPase, [ BACL30 MAG-120619-bin27]	42218.8	6.211
KRO91542.1 ABR96_08020, [ BACL30 MAG-120619-bin27]	7029.84	4.889
KRO91543.1 glutamine synthetase, [ BACL30 MAG-120619-bin27]	54578.8	5.13
KRO91547.1 phosphate ABC transporter substrate-binding protein, [ BACL30 MAG-120619-bin27]	32858.6	9.107
KRO91551.1 ABR96_05650 [ BACL30 MAG-120619-bin27]	54532.1	7.293
KRO91556.1 Bicarbonate transporter BicA [ BACL30 MAG-120619-bin27]	58172.6	8.302
KRO91560.1 dethiobiotin synthetase [ BACL30 MAG-120619-bin27]	23019.7	6.927
KRO91561.1 ABR96_05245 [ BACL30 MAG-120619-bin27]	26015.7	7.863
KRO91562.1 ABR96_05235 [ BACL30 MAG-120619-bin27]	10063.4	5.334
KRO91565.1 NAD synthetase, [ BACL30 MAG-120619-bin27]	39278	4.787
KRO91570.1 ABR96_06235 [ BACL30 MAG-120619-bin27]	57390.2	9.107
KRO91574.1 dimethylhistidine N-methyltransferase, [ BACL30 MAG-120619-bin27]	25905.3	4.978
KRO91575.1 ABR96_10690 [ BACL30 MAG-120619-bin27]	8744.9	4.698
KRO91576.1 ABR96_10695 [ BACL30 MAG-120619-bin27]	16325.3	5.029
KRO91580.1 dihydroxyacetone kinase, [ BACL30 MAG-120619-bin27]	49979.8	4.876
KRO91587.1 ABR96_09895, [ BACL30 MAG-120619-bin27]	22028.5	10.657
KRO91588.1 ATP-dependent Clp protease adaptor ClpS [ BACL30 MAG-120619-bin27]	11441.1	5.016
KRO91589.1 LL-diaminopimelate aminotransferase, [ BACL30 MAG-120619-bin27]	33431.6	4.673
KRO91591.1 UDP-glucose 4-epimerase, [ BACL30 MAG-120619-bin27]	33849.4	5.296
KRO91594.1 XRE family transcriptional regulator [ BACL30 MAG-120619-bin27]	27133.1	5.906
KRO91595.1 cytochrome c biogenesis protein [ BACL30 MAG-120619-bin27]	25055.7	5.512
KRO91601.1 glucose-1-phosphate adenylyltransferase [ BACL30 MAG-120619-bin27]	47908.4	5.283
KRO91604.1 RNA methyltransferase [ BACL30 MAG-120619-bin27]	25533.3	6.402
KRO91605.1 ABR96_01685 [ BACL30 MAG-120619-bin27]	7727.2	6.109
KRO91606.1 methyltransferase [ BACL30 MAG-120619-bin27]	13192.1	8.141
KRO91612.1 4-hydroxy-3-methylbut-2-enyl diphosphate reductase, [ BACL30 MAG-120619-bin27]	41256.8	4.787
KRO91613.1 ABR96_06800 [ BACL30 MAG-120619-bin27]	23210.2	5.041
KRO91618.1 50S ribosomal protein L27, [ BACL30 MAG-120619-bin27]	9040.29	11.462
KRO91619.1 50S ribosomal protein L21 [ BACL30 MAG-120619-bin27]	13403.5	9.443
KRO91620.1 circadian clock protein KaiA [ BACL30 MAG-120619-bin27]	31962.4	5.105
KRO91625.1 ABR96_11135 [ BACL30 MAG-120619-bin27]	17273.7	6.883
KRO91626.1 tRNA-dihydrouridine synthase [ BACL30 MAG-120619-bin27]	35422	8.317
KRO91631.1 ABR96_08215 [ BACL30 MAG-120619-bin27]	25400.4	8.58
KRO91636.1 type IV pili twitching motility protein PilT [ BACL30 MAG-120619-bin27]	39571.2	5.677
KRO91637.1 high light inducible protein [ BACL30 MAG-120619-bin27]	5830.72	5.385
KRO91642.1 acetyl-CoA carboxyl transferase, [ BACL30 MAG-120619-bin27]	27212.5	7.029
KRO91643.1 ABR96_06330 [ BACL30 MAG-120619-bin27]	14419.4	5.016
KRO91646.1 ABR96_00195 [ BACL30 MAG-120619-bin27]	11641	8.726
KRO91647.1 tryptophantRNA ligase [ BACL30 MAG-120619-bin27]	37594.2	5.931
KRO91650.1 ABR96_03920, [ BACL30 MAG-120619-bin27]	7642.22	10.043
KRO91651.1 mechanosensitive ion channel protein MscS, [ BACL30 MAG-120619-bin27]	55723.7	6.313
KRO91656.1 resolvase [ BACL30 MAG-120619-bin27]	16785.6	10.452
KRO91657.1 ABR96_04160 [ BACL30 MAG-120619-bin27]	9764.19	9.282
KRO91658.1 peptidyl-tRNA hydrolase [ BACL30 MAG-120619-bin27]	22371.8	10.365
KRO91659.1 ABR96_04170 [ BACL30 MAG-120619-bin27]	8661.96	4.533
KRO91660.1 photosystem II reaction center protein H [ BACL30 MAG-120619-bin27]	7391.89	9.326
KRO91664.1 oligoketide cyclase [ BACL30 MAG-120619-bin27]	18132.7	7.951
KRO91665.1 ferredoxin-NADP reductase, [ BACL30 MAG-120619-bin27]	40266.6	6.097
KRO91668.1 ABR96_11075 [ BACL30 MAG-120619-bin27]	14594.1	6.313
KRO91671.1 transcriptional regulator [ BACL30 MAG-120619-bin27]	33381.3	8.829
KRO91672.1 RNA-binding protein [ BACL30 MAG-120619-bin27]	11070.2	4.838
KRO91675.1 phosphoribosylaminoimidazole-succinocarboxamide synthase [ BACL30 MAG-120619-bin27]	27942.2	5.359
KRO91679.1 phycocyanobilin:ferredoxin oxidoreductase [ BACL30 MAG-120619-bin27]	25511	4.863
KRO91684.1 glycosyl transferase, [ BACL30 MAG-120619-bin27]	24761.3	5.13
KRO91685.1 hydrolase [ BACL30 MAG-120619-bin27]	26706.4	8.536
KRO91689.1 ABR96_01240 [ BACL30 MAG-120619-bin27]	6624.49	3.973
KRO91690.1 tyrosinetRNA ligase, [ BACL30 MAG-120619-bin27]	42993	5.575
KRO91693.1 phosphate ABC transporter substrate-binding protein [ BACL30 MAG-120619-bin27]	34111	8.873
KRO91694.1 ABR96_05070 [ BACL30 MAG-120619-bin27]	12370.9	5.232
KRO91699.1 NAD(P)H-quinone oxidoreductase subunit K [ BACL30 MAG-120619-bin27]	25784	6.478
KRO91700.1 NAD(P)H-quinone oxidoreductase subunit 3 [ BACL30 MAG-120619-bin27]	13528.1	5.588
KRO91705.1 ABR96_03210 [ BACL30 MAG-120619-bin27]	27005	8.639
KRO91711.1 bifunctional phosphoribosyl-AMP cyclohydrolase/phosphoribosyl-ATP pyrophosphatase, [ BACL30 MAG-120619-bin27]	19729.1	4.927
KRO91712.1 6-pyruvoyl tetrahydropterin synthase [ BACL30 MAG-120619-bin27]	17703.9	5.906
KRO91713.1 permease, [ BACL30 MAG-120619-bin27]	28147.8	7.922
KRO91718.1 photosystem I reaction center subunit IX [ BACL30 MAG-120619-bin27]	39348.1	5.27
KRO91722.1 ABR96_00370 [ BACL30 MAG-120619-bin27]	17574	8.492
KRO91723.1 phycobilisome Linker polypeptide, [ BACL30 MAG-120619-bin27]	21633.4	7.483
KRO91724.1 ABR96_00375 [ BACL30 MAG-120619-bin27]	22717.9	8.697
KRO91727.1 DNA processing protein, [ BACL30 MAG-120619-bin27]	33411.7	9.911
KRO91733.1 fumarate hydratase, [ BACL30 MAG-120619-bin27]	47537.4	5.308
KRO91734.1 thioredoxin [ BACL30 MAG-120619-bin27]	21551.1	4.711
KRO91739.1 ABR96_10520 [ BACL30 MAG-120619-bin27]	10967.2	11.696
KRO91740.1 ABR96_10525 [ BACL30 MAG-120619-bin27]	9119.48	7.439
KRO91744.1 selenide, water dikinase, [ BACL30 MAG-120619-bin27]	63646.8	5.804
KRO91749.1 ABR96_03655, [ BACL30 MAG-120619-bin27]	35008.4	4.774
KRO91750.1 elongation factor Ts [ BACL30 MAG-120619-bin27]	23679.2	5.423
KRO91755.1 alpha/beta hydrolase [ BACL30 MAG-120619-bin27]	21159	9.809
KRO91760.1 ammonium transporter [ BACL30 MAG-120619-bin27]	51537.6	5.817
KRO91761.1 8-amino-7-oxononanoate synthase, [ BACL30 MAG-120619-bin27]	32512	9.853
KRO91765.1 inositol phosphatase, [ BACL30 MAG-120619-bin27]	20605.7	7.702
KRO91766.1 PucC protein [ BACL30 MAG-120619-bin27]	49510	6.059
KRO91772.1 molecular chaperone DnaJ, [ BACL30 MAG-120619-bin27]	56277.5	4.736
KRO91777.1 UDP-3-O-[3-hydroxymyristoyl] N-acetylglucosamine deacetylase [ BACL30 MAG-120619-bin27]	30630.8	4.673
KRO91781.1 phytoene desaturase, [ BACL30 MAG-120619-bin27]	49128.1	4.863
KRO91782.1 phytoene synthase, [ BACL30 MAG-120619-bin27]	32219.7	4.889
KRO91790.1 ABR96_08700 [ BACL30 MAG-120619-bin27]	37455.4	9.326
KRO91791.1 ABC transporter substrate-binding protein [ BACL30 MAG-120619-bin27]	31308.7	9.004
KRO91794.1 bile acid beta-glucosidase, [ BACL30 MAG-120619-bin27]	77027.9	4.571
KRO91799.1 multidrug ABC transporter ATP-binding protein [ BACL30 MAG-120619-bin27]	69516.6	5.512
KRO91800.1 ABR96_02930 [ BACL30 MAG-120619-bin27]	7045.5	6.605
KRO91805.1 NUDIX hydrolase [ BACL30 MAG-120619-bin27]	13003	5.588
KRO91806.1 DNA-binding protein [ BACL30 MAG-120619-bin27]	8408.51	4.444
KRO91807.1 ABR96_04075 [ BACL30 MAG-120619-bin27]	15712.9	5.525
KRO91808.1 ABR96_04065 [ BACL30 MAG-120619-bin27]	8450.47	11.477
KRO91813.1 NAD(P)H-quinone oxidoreductase subunit F, [ BACL30 MAG-120619-bin27]	46497.4	5.41
KRO91814.1 bacterioferritin [ BACL30 MAG-120619-bin27]	17369.8	5.258
KRO91815.1 ABR96_02025, [ BACL30 MAG-120619-bin27]	13759.6	9.341
KRO91820.1 ABR96_03715 [ BACL30 MAG-120619-bin27]	9247.52	7.117
KRO91822.1 DNA topoisomerase I, [ BACL30 MAG-120619-bin27]	74631.3	5.931
KRO91827.1 thioredoxin, [ BACL30 MAG-120619-bin27]	6496.26	4.838
KRO91828.1 UDP-N-acetylmuramoylalanyl-D-glutamate2,6-diaminopimelate ligase [ BACL30 MAG-120619-bin27]	51885	5.27
KRO91833.1 ABC transporter ATP-binding protein [ BACL30 MAG-120619-bin27]	28427.7	8.083
KRO91834.1 zinc transporter substrate-binding protein, [ BACL30 MAG-120619-bin27]	29353	4.991
KRO91835.1 ABC transporter permease, [ BACL30 MAG-120619-bin27]	22793.4	9.048
KRO91839.1 ABR96_06420 [ BACL30 MAG-120619-bin27]	41687.6	8.77
KRO91844.1 long-chain fatty aldehyde decarbonylase [ BACL30 MAG-120619-bin27]	26433.1	4.558
KRO91845.1 creatininase [ BACL30 MAG-120619-bin27]	28419.5	5.016
KRO91852.1 phosphoribosylamineglycine ligase [ BACL30 MAG-120619-bin27]	45853	4.647
KRO91857.1 exodeoxyribonuclease VII, [ BACL30 MAG-120619-bin27]	38194.1	8.419
KRO91862.1 glycosyl transferase [ BACL30 MAG-120619-bin27]	35281	6.148
KRO91863.1 hydrolase [ BACL30 MAG-120619-bin27]	26645.3	8.536
KRO91868.1 Red carotenoid-binding protein [ BACL30 MAG-120619-bin27]	35099.3	4.698
KRO91869.1 beta-carotene ketolase, [ BACL30 MAG-120619-bin27]	27823.6	10.511
KRO91872.1 ABR96_09855 [ BACL30 MAG-120619-bin27]	9003.26	6.795
KRO91873.1 glutamyl-tRNA amidotransferase, [ BACL30 MAG-120619-bin27]	49426.8	4.647
KRO91879.1 ABR96_10160 [ BACL30 MAG-120619-bin27]	11099.1	10.101
KRO91880.1 photosystem I reaction center subunit PsaK [ BACL30 MAG-120619-bin27]	8484.32	9.545
KRO91881.1 ABR96_10175 [ BACL30 MAG-120619-bin27]	29415	10.862
KRO91882.1 ABR96_10165 [ BACL30 MAG-120619-bin27]	10593.6	7.234
KRO91889.1 isocitrate dehydrogenase [ BACL30 MAG-120619-bin27]	52037.2	5.105
KRO91890.1 ABR96_02820 [ BACL30 MAG-120619-bin27]	16941	6.084
KRO91895.1 ABC transporter ATP-binding protein [ BACL30 MAG-120619-bin27]	25646.7	8.682
KRO91896.1 ABC transporter ATP-binding protein [ BACL30 MAG-120619-bin27]	27733	9.063
KRO91901.1 peptidase C69 [ BACL30 MAG-120619-bin27]	47654.5	4.978
KRO91910.1 aspartoacylase [ BACL30 MAG-120619-bin27]	34728.8	5.753
KRO91911.1 glutathione S-transferase [ BACL30 MAG-120619-bin27]	35011.9	5.474
KRO91916.1 fructose 1,6-bisphosphatase [ BACL30 MAG-120619-bin27]	35109.9	4.685
KRO91917.1 ribulose phosphate epimerase [ BACL30 MAG-120619-bin27]	24384	4.902
KRO91920.1 ABR96_03990 [ BACL30 MAG-120619-bin27]	13622.6	4.622
KRO91921.1 ABR96_03995 [ BACL30 MAG-120619-bin27]	16555.2	6.008
KRO91925.1 HAD family hydrolase, [ BACL30 MAG-120619-bin27]	57727.6	5.41
KRO91926.1 haloacid dehalogenase, [ BACL30 MAG-120619-bin27]	24815.3	4.94
KRO91928.1 ABR96_10605 [ BACL30 MAG-120619-bin27]	12930.6	4.139
KRO91929.1 ABR96_10610 [ BACL30 MAG-120619-bin27]	10668.9	4.253
KRO91934.1 sugar ABC transporter permease [ BACL30 MAG-120619-bin27]	30659.6	6.249
KRO91935.1 ABR96_04620 [ BACL30 MAG-120619-bin27]	15553.7	9.341
KRO91941.1 mechanosensitive ion channel protein MscL [ BACL30 MAG-120619-bin27]	13205.8	9.794
KRO91942.1 Fur family transcriptional regulator [ BACL30 MAG-120619-bin27]	17761.2	6.707
KRO91943.1 glycerate dehydrogenase, [ BACL30 MAG-120619-bin27]	25565.6	7.366
KRO91949.1 cytochrome C biosynthesis protein [ BACL30 MAG-120619-bin27]	24681.5	6.839
KRO91950.1 acylphosphatase [ BACL30 MAG-120619-bin27]	11246.7	5.664
KRO91959.1 ABR96_04330 [ BACL30 MAG-120619-bin27]	21149.2	5.372
KRO91966.1 glutathione peroxidase [ BACL30 MAG-120619-bin27]	16677.8	4.495
KRO91967.1 magnesium transporter [ BACL30 MAG-120619-bin27]	49608	4.507
KRO91968.1 ABR96_08470 [ BACL30 MAG-120619-bin27]	10986.7	11.784
KRO91972.1 Fur family transcriptional regulator, [ BACL30 MAG-120619-bin27]	10863.3	6.781
KRO91973.1 3-beta hydroxysteroid dehydrogenase, [ BACL30 MAG-120619-bin27]	31942	6.148
KRO91974.1 1-(5-phosphoribosyl)-5-[(5-phosphoribosylamino)methylideneamino] imidazole-4-carboxamide isomerase [ BACL30 MAG-120619-bin27]	26664.3	4.52
KRO91978.1 DNA-directed RNA polymerase subunit beta, [ BACL30 MAG-120619-bin27]	91473.7	5.474
KRO91984.1 DNA topoisomerase IV subunit B [ BACL30 MAG-120619-bin27]	72534.2	5.512
KRO91988.1 ABR96_06470, [ BACL30 MAG-120619-bin27]	74125.8	4.711
KRO91994.1 ABR96_02370 [ BACL30 MAG-120619-bin27]	36378.7	5.308
KRO92004.1 ABR96_00990 [ BACL30 MAG-120619-bin27]	8391.13	3.923
KRO92005.1 ABR96_00995 [ BACL30 MAG-120619-bin27]	11162.5	4.101
KRO92006.1 ABR96_01000 [ BACL30 MAG-120619-bin27]	12013.9	6.173
KRO92007.1 ABR96_01005 [ BACL30 MAG-120619-bin27]	8751.98	4.673
KRO92014.1 ABR96_00175 [ BACL30 MAG-120619-bin27]	11829.6	5.347
KRO92015.1 transporter [ BACL30 MAG-120619-bin27]	29476.4	10.204
KRO92016.1 lysozyme [ BACL30 MAG-120619-bin27]	37315	6.097
KRO92019.1 twin-arginine translocation pathway signal [ BACL30 MAG-120619-bin27]	37104.4	10.277
KRO92020.1 aldo/keto reductase, [ BACL30 MAG-120619-bin27]	26681.5	5.779
KRO92026.1 fructose-1,6-bisphosphate aldolase [ BACL30 MAG-120619-bin27]	38473.5	5.27
KRO92032.1 translation initiation factor IF-3 [ BACL30 MAG-120619-bin27]	22788.3	8.726
KRO92033.1 GntR family transcriptional regulator [ BACL30 MAG-120619-bin27]	36296.9	7.278
KRO92036.1 phosphoenolpyruvate carboxylase, [ BACL30 MAG-120619-bin27]	80707.9	5.219
KRO92041.1 ABR96_07405, [ BACL30 MAG-120619-bin27]	32809.7	9.706
KRO92042.1 ABR96_07410 [ BACL30 MAG-120619-bin27]	44086.5	6.211
KRO92045.1 ABR96_03345, [ BACL30 MAG-120619-bin27]	22575.4	9.838
KRO92046.1 Photosystem II reaction center protein J [ BACL30 MAG-120619-bin27]	7051.21	9.999
KRO92047.1 photosystem II reaction center L [ BACL30 MAG-120619-bin27]	4508.26	9.926
KRO92048.1 cytochrome b559 subunit alpha [ BACL30 MAG-120619-bin27]	9176.48	8.741
KRO92049.1 photosystem II assembly protein, [ BACL30 MAG-120619-bin27]	35995.4	4.94
KRO92055.1 XRE family transcriptional regulator [ BACL30 MAG-120619-bin27]	29586	5.156
KRO92062.1 ABR96_08585 [ BACL30 MAG-120619-bin27]	14017.1	6.81
KRO92063.1 ABR96_08590 [ BACL30 MAG-120619-bin27]	32025.8	5.016
KRO92064.1 ABR96_08595 [ BACL30 MAG-120619-bin27]	14858.3	10.994
KRO92065.1 2-C-methyl-D-erythritol 4-phosphate cytidylyltransferase, [ BACL30 MAG-120619-bin27]	16057.4	4.825
KRO92072.1 magnesium-transporting ATPase, [ BACL30 MAG-120619-bin27]	66328.8	5.296
KRO92073.1 alkaline phosphatase [ BACL30 MAG-120619-bin27]	24319.2	9.648
KRO92081.1 high light inducible protein [ BACL30 MAG-120619-bin27]	6488.65	11.667
KRO92085.1 GRRM system radical SAM/SPASM domain protein, [ BACL30 MAG-120619-bin27]	32217.2	4.711
KRO92086.1 argininetRNA ligase, [ BACL30 MAG-120619-bin27]	60428.8	4.978
KRO92092.1 ABR96_09135 [ BACL30 MAG-120619-bin27]	47802.4	11.125
KRO92093.1 manganese ABC transporter [ BACL30 MAG-120619-bin27]	27567.3	9.604
KRO92094.1 Fur family transcriptional regulator, [ BACL30 MAG-120619-bin27]	10314.7	7.307
KRO92100.1 cytochrome C oxidase [ BACL30 MAG-120619-bin27]	9678.25	7.146
KRO92101.1 ABR96_00855 [ BACL30 MAG-120619-bin27]	10390	4.584
KRO92104.1 tRNA (uracil-5-)-methyltransferase, [ BACL30 MAG-120619-bin27]	37074.2	5.436
KRO92105.1 carotene isomerase [ BACL30 MAG-120619-bin27]	55074.5	6.781
KRO92114.1 GTPase Obg [ BACL30 MAG-120619-bin27]	35546.8	6.825
KRO92115.1 sugar ABC transporter ATP-binding protein [ BACL30 MAG-120619-bin27]	44714.5	9.37
KRO92116.1 ABR96_03800 [ BACL30 MAG-120619-bin27]	8196.95	4.393
KRO92123.1 tRNA uridine 5-carboxymethylaminomethyl modification protein, [ BACL30 MAG-120619-bin27]	67715.9	6.737
KRO92124.1 ABR96_03985, [ BACL30 MAG-120619-bin27]	25883.4	6.097
KRO92130.1 carboxysome shell protein [ BACL30 MAG-120619-bin27]	8689.85	4.622
KRO92131.1 carboxysome shell protein [ BACL30 MAG-120619-bin27]	9646.09	5.753
KRO92132.1 carboxysome shell protein [ BACL30 MAG-120619-bin27]	55132.4	5.957
KRO92140.1 magnesium chelatase [ BACL30 MAG-120619-bin27]	39745.1	4.596
KRO92148.1 ABR96_07500 [ BACL30 MAG-120619-bin27]	14031.8	5.525
KRO92149.1 delta-aminolevulinic acid dehydratase [ BACL30 MAG-120619-bin27]	36533.8	4.952
KRO92157.1 phosphatidic acid phosphatase [ BACL30 MAG-120619-bin27]	16719.7	8.141
KRO92158.1 farnesyl-diphosphate synthase [ BACL30 MAG-120619-bin27]	31641.3	4.825
KRO92159.1 bifunctional 5,10-methylene-tetrahydrofolate dehydrogenase/5,10-methylene-tetrahydrofolate cyclohydrolase, [ BACL30 MAG-120619-bin27]	20164.6	5.753
KRO92165.1 ABR96_03775 [ BACL30 MAG-120619-bin27]	40111.3	10.57
KRO92166.1 adenosylmethionine-8-amino-7-oxononanoate aminotransferase [ BACL30 MAG-120619-bin27]	46219.6	5.652
KRO92171.1 aspartate aminotransferase [ BACL30 MAG-120619-bin27]	41422.5	5.016
KRO92172.1 phosphate ABC transporter substrate-binding protein [ BACL30 MAG-120619-bin27]	33478.5	9.428
KRO92177.1 ABR96_03160 [ BACL30 MAG-120619-bin27]	23690.6	10.438
KRO92178.1 ABR96_03155 [ BACL30 MAG-120619-bin27]	27133	5.194
KRO92179.1 ABC transporter substrate-binding protein [ BACL30 MAG-120619-bin27]	32108.2	10.818
KRO92185.1 ABR96_01075 [ BACL30 MAG-120619-bin27]	15791.3	9.326
KRO92186.1 ABR96_01080 [ BACL30 MAG-120619-bin27]	14097.3	10.57
KRO92194.1 branched-chain amino acid aminotransferase [ BACL30 MAG-120619-bin27]	33669.5	5.766
KRO92199.1 GTPase [ BACL30 MAG-120619-bin27]	47238	9.238
KRO92200.1 nicotinate-nucleotide adenylyltransferase [ BACL30 MAG-120619-bin27]	22084.4	6.287
KRO92208.1 DNA repair protein Ra	41389.1	5.575
KRO92216.1 ABR96_02895 [ BACL30 MAG-120619-bin27]	21402.1	5.855
KRO92217.1 chorismate synthase [ BACL30 MAG-120619-bin27]	38491	5.842
KRO92223.1 thioredoxin, [ BACL30 MAG-120619-bin27]	43484.8	4.889
KRO92224.1 ABR96_02840 [ BACL30 MAG-120619-bin27]	8704.94	4.393
KRO92225.1 DEAD/DEAH box helicase, [ BACL30 MAG-120619-bin27]	36785.8	6.504
KRO92232.1 7-carboxy-7-deazaguanine synthase [ BACL30 MAG-120619-bin27]	21656.8	5.97
KRO92233.1 ABR96_10975 [ BACL30 MAG-120619-bin27]	22649.4	9.531
KRO92234.1 7-cyano-7-deazaguanine synthase [ BACL30 MAG-120619-bin27]	22642.8	5.219
KRO92242.1 ABR96_08740, [ BACL30 MAG-120619-bin27]	19073.8	9.736
KRO92243.1 glutathione S-transferase [ BACL30 MAG-120619-bin27]	46799.6	6.795
KRO92244.1 phycocyanin [ BACL30 MAG-120619-bin27]	18253.7	4.863
KRO92245.1 transcriptional regulator, [ BACL30 MAG-120619-bin27]	8668.96	5.207
KRO92247.1 1-deoxy-D-xylulose-5-phosphate synthase [ BACL30 MAG-120619-bin27]	68696.8	5.55
KRO92253.1 ABR96_10920 [ BACL30 MAG-120619-bin27]	16728	4.927
KRO92254.1 ABR96_10925 [ BACL30 MAG-120619-bin27]	11076.6	11.359
KRO92255.1 uroporphyrinogen-III synthase [ BACL30 MAG-120619-bin27]	29030.9	5.169
KRO92257.1 ABR96_05570 [ BACL30 MAG-120619-bin27]	24186.9	6.008
KRO92258.1 ABR96_05575 [ BACL30 MAG-120619-bin27]	7053.99	11.447
KRO92259.1 ABR96_05580 [ BACL30 MAG-120619-bin27]	8087.4	10.087
KRO92260.1 flavin oxidoreductase, [ BACL30 MAG-120619-bin27]	44091.8	5.804
KRO92275.1 translation factor [ BACL30 MAG-120619-bin27]	19923.3	5.347
KRO92276.1 ABR96_10875 [ BACL30 MAG-120619-bin27]	7759.92	8.814
KRO92277.1 cell division topological specificity factor MinE [ BACL30 MAG-120619-bin27]	11671.4	4.762
KRO92278.1 septum site-determining protein MinD [ BACL30 MAG-120619-bin27]	29413.2	6.678
KRO92282.1 SAM-dependent methyltransferase, [ BACL30 MAG-120619-bin27]	23025.3	4.66
KRO92293.1 RND transporter, [ BACL30 MAG-120619-bin27]	83318.6	8.053
KRO92294.1 ABR96_05025 [ BACL30 MAG-120619-bin27]	18117.3	4.851
KRO92302.1 ABR96_04905 [ BACL30 MAG-120619-bin27]	7602.64	4.762
KRO92303.1 ABR96_04910 [ BACL30 MAG-120619-bin27]	7536.54	6.02
KRO92304.1 ABR96_04915 [ BACL30 MAG-120619-bin27]	8978.17	4.851
KRO92305.1 ABR96_04920 [ BACL30 MAG-120619-bin27]	8676.22	8.682
KRO92313.1 ABR96_03035 [ BACL30 MAG-120619-bin27]	16151.6	8.873
KRO92314.1 3-phosphoshikimate 1-carboxyvinyltransferase [ BACL30 MAG-120619-bin27]	45856.4	5.334
KRO92315.1 bifunctional N-acetylglucosamine-1-phosphate uridyltransferase/glucosamine-1-phosphate acetyltransferase, [ BACL30 MAG-120619-bin27]	34007.7	4.991
KRO92322.1 lipoateprotein ligase, [ BACL30 MAG-120619-bin27]	23312.8	6.44
KRO92323.1 glycine/betaine ABC transporter substrate-binding protein [ BACL30 MAG-120619-bin27]	54900.9	10.467
KRO92330.1 ABR96_01130 [ BACL30 MAG-120619-bin27]	33978.4	4.838
KRO92331.1 ABR96_01140 [ BACL30 MAG-120619-bin27]	19223.7	6.122
KRO92332.1 Orotate phosphoribosyltransferase [ BACL30 MAG-120619-bin27]	19167	5.588
KRO92340.1 RNA polymerase subunit sigma-70, [ BACL30 MAG-120619-bin27]	35882.1	7.205
KRO92341.1 D-alanyl-D-alanine dipeptidase [ BACL30 MAG-120619-bin27]	26201.6	5.766
KRO92349.1 BioY family protein [ BACL30 MAG-120619-bin27]	19438.5	7.951
KRO92350.1 peptidase M16, [ BACL30 MAG-120619-bin27]	30920.2	5.003
KRO92358.1 cobalt chelatase, [ BACL30 MAG-120619-bin27]	103339	5.207
KRO92367.1 ABR96_04855 [ BACL30 MAG-120619-bin27]	27898.3	10.847
KRO92378.1 cell division protein FtsH, [ BACL30 MAG-120619-bin27]	64318.8	6.504
KRO92379.1 ABR96_04185 [ BACL30 MAG-120619-bin27]	11929.6	4.685
KRO92384.1 dihydroorotase [ BACL30 MAG-120619-bin27]	38502.9	5.652
KRO92385.1 ABR96_04710 [ BACL30 MAG-120619-bin27]	8292.77	8.492
KRO92386.1 ABR96_04715 [ BACL30 MAG-120619-bin27]	8344.47	8.653
KRO92391.1 cytochrome C oxidase subunit I [ BACL30 MAG-120619-bin27]	59565.1	6.942
KRO92392.1 cytochrome C oxidase subunit II [ BACL30 MAG-120619-bin27]	30944.6	5.092
KRO92400.1 ABR96_09000 [ BACL30 MAG-120619-bin27]	20656.7	3.528
KRO92401.1 HAD family hydrolase [ BACL30 MAG-120619-bin27]	19145.4	10.526
KRO92402.1 gamma-glutamyl kinase [ BACL30 MAG-120619-bin27]	37156.3	5.525
KRO92403.1 Holliday junction resolvase [ BACL30 MAG-120619-bin27]	15766	6.737
KRO92414.1 arylesterase [ BACL30 MAG-120619-bin27]	25162	5.169
KRO92415.1 ABR96_08645 [ BACL30 MAG-120619-bin27]	31694.8	6.795
KRO92416.1 ABR96_08655 [ BACL30 MAG-120619-bin27]	13110.7	5.258
KRO92417.1 ABR96_08650 [ BACL30 MAG-120619-bin27]	25291.9	10.979
KRO92426.1 amino acid oxidase [ BACL30 MAG-120619-bin27]	39250.9	5.792
KRO92427.1 ABR96_00960 [ BACL30 MAG-120619-bin27]	15198.6	4.774
KRO92428.1 ABR96_00965 [ BACL30 MAG-120619-bin27]	9129.52	9.341
KRO92429.1 nucleoside diphosphate kinase [ BACL30 MAG-120619-bin27]	16523.8	5.474
KRO92440.1 ABR96_02935, [ BACL30 MAG-120619-bin27]	12153.5	11.652
KRO92441.1 alkyl hydroperoxide reductase [ BACL30 MAG-120619-bin27]	16164.2	5.779
KRO92442.1 alpha/beta hydrolase [ BACL30 MAG-120619-bin27]	27161.7	9.399
KRO92443.1 DNA polymerase III subunit epsilon [ BACL30 MAG-120619-bin27]	29966.3	5.143
KRO92451.1 DNA polymerase III subunit alpha, [ BACL30 MAG-120619-bin27]	97588.1	5.308
KRO92452.1 ABR96_02080 [ BACL30 MAG-120619-bin27]	14546.7	11.359
KRO92458.1 ATP-dependent Clp protease proteolytic subunit [ BACL30 MAG-120619-bin27]	24915.5	5.347
KRO92459.1 ATP-dependent Clp protease proteolytic subunit [ BACL30 MAG-120619-bin27]	21941.1	4.991
KRO92460.1 ketol-acid reductoisomerase [ BACL30 MAG-120619-bin27]	35808.9	5.003
KRO92468.1 DNA ligase, [ BACL30 MAG-120619-bin27]	59794.1	5.397
KRO92469.1 ABR96_03500 [ BACL30 MAG-120619-bin27]	15750.4	9.502
KRO92470.1 peptidase [ BACL30 MAG-120619-bin27]	20519.8	9.736
KRO92479.1 ABR96_07615, [ BACL30 MAG-120619-bin27]	30430	4.546
KRO92480.1 methanol dehydrogenase [ BACL30 MAG-120619-bin27]	29790.4	5.156
KRO92481.1 endolysin [ BACL30 MAG-120619-bin27]	28042.2	9.311
KRO92482.1 ABR96_07630 [ BACL30 MAG-120619-bin27]	15740	5.359
KRO92489.1 macrolide ABC transporter ATP-binding protein [ BACL30 MAG-120619-bin27]	24145.4	5.08
KRO92490.1 NAD(P)H-quinone oxidoreductase subunit 2 [ BACL30 MAG-120619-bin27]	53643.4	5.321
KRO92498.1 argininosuccinate lyase [ BACL30 MAG-120619-bin27]	51053.3	5.105
KRO92499.1 RNA-binding protein [ BACL30 MAG-120619-bin27]	17628.9	5.258
KRO92507.1 ABR96_11045 [ BACL30 MAG-120619-bin27]	26233.6	8.273
KRO92508.1 antitermination protein NusB [ BACL30 MAG-120619-bin27]	23572.8	5.067
KRO92509.1 cell division protein FtsY [ BACL30 MAG-120619-bin27]	51971.6	4.584
KRO92516.1 two-component system response regulator, [ BACL30 MAG-120619-bin27]	22821.1	4.609
KRO92517.1 ABR96_05045 [ BACL30 MAG-120619-bin27]	17873.5	8.463
KRO92518.1 cysteine desulfurase IscS [ BACL30 MAG-120619-bin27]	39913.8	6.186
KRO92519.1 ABR96_05055 [ BACL30 MAG-120619-bin27]	26898.1	7.732
KRO92530.1 ABR96_06290 [ BACL30 MAG-120619-bin27]	9649.39	7.38
KRO92531.1 multidrug MFS transporter [ BACL30 MAG-120619-bin27]	32883	6.237
KRO92532.1 NAD(P)H-quinone oxidoreductase [ BACL30 MAG-120619-bin27]	8630.87	6.781
KRO92539.1 photosystem II reaction center protein T [ BACL30 MAG-120619-bin27]	3458.21	8.756
KRO92540.1 Photosystem II CP47 chlorophyll apoprotein [ BACL30 MAG-120619-bin27]	57135.2	5.614
KRO92541.1 ferredoxin [ BACL30 MAG-120619-bin27]	17233.4	4.444
KRO92542.1 photosystem II reaction center protein M [ BACL30 MAG-120619-bin27]	3840.54	4.19
KRO92543.1 NrdR family transcriptional regulator [ BACL30 MAG-120619-bin27]	18533.1	8.258
KRO92553.1 glycolate oxidase, [ BACL30 MAG-120619-bin27]	38108.9	6.262
KRO92554.1 ABR96_05750 [ BACL30 MAG-120619-bin27]	47701.2	5.601
KRO92563.1 ABR96_00500 [ BACL30 MAG-120619-bin27]	6859.27	10.701
KRO92564.1 phycocyanin [ BACL30 MAG-120619-bin27]	18262.7	5.08
KRO92565.1 phycocyanin [ BACL30 MAG-120619-bin27]	17380.5	5.258
KRO92566.1 ABR96_00515 [ BACL30 MAG-120619-bin27]	9337.96	5.105
KRO92576.1 glycine cleavage system protein T [ BACL30 MAG-120619-bin27]	39462.3	5.436
KRO92577.1 ABR96_00565 [ BACL30 MAG-120619-bin27]	8698.98	7.278
KRO92578.1 cyclic nucleotide-binding protein [ BACL30 MAG-120619-bin27]	15028.3	7.117
KRO92588.1 glyceraldehyde-3-phosphate dehydrogenase [ BACL30 MAG-120619-bin27]	36833	6.326
KRO92589.1 UDP-N-acetylmuramatealanine ligase [ BACL30 MAG-120619-bin27]	51087.9	5.423
KRO92597.1 DNA polymerase III subunit gamma/tau, [ BACL30 MAG-120619-bin27]	51191	4.749
KRO92598.1 glycosyl transferase family 2 [ BACL30 MAG-120619-bin27]	49070.5	5.181
KRO92606.1 quinolinate synthetase [ BACL30 MAG-120619-bin27]	34782.1	5.054
KRO92607.1 DNA ligase-associated DEXH box helicase [ BACL30 MAG-120619-bin27]	34741.7	7.849
KRO92615.1 ribokinase [ BACL30 MAG-120619-bin27]	28271.2	5.207
KRO92616.1 glutaredoxin [ BACL30 MAG-120619-bin27]	20538.3	5.016
KRO92617.1 ABR96_02315 [ BACL30 MAG-120619-bin27]	19463.4	5.639
KRO92618.1 protease [ BACL30 MAG-120619-bin27]	20849.8	10.204
KRO92626.1 MFS transporter [ BACL30 MAG-120619-bin27]	48030.9	8.565
KRO92627.1 DNA repair protein RecO [ BACL30 MAG-120619-bin27]	28319.2	7.351
KRO92628.1 2-deoxyribose-5-phosphate aldolase [ BACL30 MAG-120619-bin27]	22871.2	5.08
KRO92629.1 Light-repressed protein A, [ BACL30 MAG-120619-bin27]	16316.2	5.588
KRO92641.1 ABR96_05855 [ BACL30 MAG-120619-bin27]	22119.4	6.839
KRO92642.1 ABR96_05860 [ BACL30 MAG-120619-bin27]	72701.1	6.046
KRO92643.1 two-component system response regulator [ BACL30 MAG-120619-bin27]	21202.7	5.474
KRO92651.1 molybdenum cofactor biosynthesis protein MoaD [ BACL30 MAG-120619-bin27]	9893.13	4.317
KRO92652.1 threonine synthase [ BACL30 MAG-120619-bin27]	45148.5	5.601
KRO92663.1 30S ribosomal protein S20 [ BACL30 MAG-120619-bin27]	11127.8	10.262
KRO92664.1 deoxyribonuclease [ BACL30 MAG-120619-bin27]	29878.1	5.105
KRO92665.1 histidinol dehydrogenase [ BACL30 MAG-120619-bin27]	45532.8	5.385
KRO92674.1 RNA methyltransferase [ BACL30 MAG-120619-bin27]	27087.7	5.499
KRO92675.1 DNA polymerase III subunit beta [ BACL30 MAG-120619-bin27]	40564.1	4.762
KRO92682.1 ABR96_00425 [ BACL30 MAG-120619-bin27]	27670.1	4.851
KRO92683.1 ATP-dependent DNA helicase RuvB [ BACL30 MAG-120619-bin27]	38952.9	8.609
KRO92684.1 SsrA-binding protein [ BACL30 MAG-120619-bin27]	18743.8	9.487
KRO92685.1 hydrolase, [ BACL30 MAG-120619-bin27]	38053.2	5.169
KRO92697.1 UDP-diphospho-muramoylpentapeptide beta-N-acetylglucosaminyltransferase [ BACL30 MAG-120619-bin27]	37119.3	9.911
KRO92698.1 ABR96_04490 [ BACL30 MAG-120619-bin27]	26873	9.165
KRO92699.1 ABR96_04495 [ BACL30 MAG-120619-bin27]	11266.9	9.867
KRO92700.1 prevent-host-death protein [ BACL30 MAG-120619-bin27]	9871.33	5.664
KRO92706.1 cation transporter [ BACL30 MAG-120619-bin27]	110228	5.792
KRO92717.1 dihydroxy-acid dehydratase, [ BACL30 MAG-120619-bin27]	40176	4.876
KRO92718.1 ABR96_01405 [ BACL30 MAG-120619-bin27]	14373.5	5.181
KRO92719.1 epimerase [ BACL30 MAG-120619-bin27]	19149	6.576
KRO92720.1 6-phosphogluconolactonase [ BACL30 MAG-120619-bin27]	25982.6	5.143
KRO92730.1 7-cyano-7-deazaguanine reductase [ BACL30 MAG-120619-bin27]	15729.8	5.55
KRO92731.1 transcriptional regulator [ BACL30 MAG-120619-bin27]	12297.2	6.751
KRO92732.1 ABR96_03130 [ BACL30 MAG-120619-bin27]	7956.12	9.092
KRO92733.1 adenylosuccinate lyase, [ BACL30 MAG-120619-bin27]	44889.1	5.512
KRO92743.1 50S ribosomal protein L10 [ BACL30 MAG-120619-bin27]	18420.4	8.331
KRO92744.1 50S ribosomal protein L7 [ BACL30 MAG-120619-bin27]	12918.9	4.596
KRO92745.1 ABR96_05300 [ BACL30 MAG-120619-bin27]	26422.2	10.175
KRO92754.1 transcriptional regulator [ BACL30 MAG-120619-bin27]	37019.5	8.741
KRO92755.1 phosphoribosylglycinamide formyltransferase [ BACL30 MAG-120619-bin27]	42521.7	5.308
KRO92756.1 ABR96_03890 [ BACL30 MAG-120619-bin27]	8750.79	4.813
KRO92757.1 ABR96_03895 [ BACL30 MAG-120619-bin27]	6976.44	9.531
KRO92758.1 cytochrome B6 [ BACL30 MAG-120619-bin27]	5756.79	9.048
KRO92764.1 sodium:proton antiporter [ BACL30 MAG-120619-bin27]	42505.6	5.397
KRO92765.1 ABR96_08520 [ BACL30 MAG-120619-bin27]	8824.99	4.965
KRO92766.1 DNA polymerase subunit beta [ BACL30 MAG-120619-bin27]	12167.6	4.596
KRO92767.1 ABR96_08535 [ BACL30 MAG-120619-bin27]	13938.8	5.347
KRO92780.1 anthranilate synthase [ BACL30 MAG-120619-bin27]	21367.3	5.054
KRO92781.1 diacylglycerol kinase [ BACL30 MAG-120619-bin27]	15530.6	11.272
KRO92782.1 rRNA maturation RNase YbeY [ BACL30 MAG-120619-bin27]	18292.5	4.05
KRO92783.1 peptide chain release factor 2 [ BACL30 MAG-120619-bin27]	40299.2	4.546
KRO92784.1 glutaredoxin [ BACL30 MAG-120619-bin27]	9114.34	5.792
KRO92793.1 ABR96_01380 [ BACL30 MAG-120619-bin27]	42263.5	5.957
KRO92794.1 ABR96_01385 [ BACL30 MAG-120619-bin27]	15420.9	8.595
KRO92795.1 ABR96_01390 [ BACL30 MAG-120619-bin27]	13160.4	7.337
KRO92807.1 peptide chain release factor 1, [ BACL30 MAG-120619-bin27]	29710.4	5.652
KRO92808.1 HNH endonuclease [ BACL30 MAG-120619-bin27]	18835.7	9.955
KRO92809.1 alanine racemase [ BACL30 MAG-120619-bin27]	43041.9	5.779
KRO92810.1 ABR96_06075 [ BACL30 MAG-120619-bin27]	8578.89	7.468
KRO92822.1 single-stranded DNA-binding protein [ BACL30 MAG-120619-bin27]	17247.6	4.991
KRO92823.1 ABR96_08180 [ BACL30 MAG-120619-bin27]	28053.6	9.136
KRO92824.1 ABR96_08190 [ BACL30 MAG-120619-bin27]	7384.21	4.062
KRO92825.1 ABR96_08195 [ BACL30 MAG-120619-bin27]	20155.3	5.423
KRO92826.1 acetylglutamate kinase [ BACL30 MAG-120619-bin27]	30644.1	5.08
KRO92839.1 ABR96_02850 [ BACL30 MAG-120619-bin27]	16398.4	4.139
KRO92840.1 ABR96_02860 [ BACL30 MAG-120619-bin27]	8368.45	4.851
KRO92841.1 ABR96_02870 [ BACL30 MAG-120619-bin27]	9280.59	6.634
KRO92842.1 translation initiation factor SUI1 [ BACL30 MAG-120619-bin27]	11141.8	9.297
KRO92843.1 tryptophan synthase subunit beta [ BACL30 MAG-120619-bin27]	45363.5	5.537
KRO92851.1 enolase [ BACL30 MAG-120619-bin27]	45082.4	4.533
KRO92852.1 glyoxalase I [ BACL30 MAG-120619-bin27]	14522.5	5.448
KRO92863.1 polyphosphate kinase, [ BACL30 MAG-120619-bin27]	77155.2	5.41
KRO92864.1 MFS transporter [ BACL30 MAG-120619-bin27]	43815	10.014
KRO92874.1 deoxyribodipyrimidine photolyase [ BACL30 MAG-120619-bin27]	56632.8	5.588
KRO92875.1 phosphoesterase [ BACL30 MAG-120619-bin27]	24599.2	5.614
KRO92876.1 ABR96_07135, [ BACL30 MAG-120619-bin27]	16070.1	6.781
KRO92877.1 ABR96_07115 [ BACL30 MAG-120619-bin27]	10320.1	7.966
KRO92878.1 ABR96_07125 [ BACL30 MAG-120619-bin27]	21653.7	9.502
KRO92889.1 recombination protein RarA, [ BACL30 MAG-120619-bin27]	68343.6	5.156
KRO92890.1 protein phosphatase [ BACL30 MAG-120619-bin27]	22088	5.181
KRO92891.1 ABR96_02235 [ BACL30 MAG-120619-bin27]	25156.7	7.161
KRO92892.1 alkyl hydroperoxide reductase, [ BACL30 MAG-120619-bin27]	11044.5	4.724
KRO92905.1 mannose-1-phosphate guanyltransferase [ BACL30 MAG-120619-bin27]	53853	5.092
KRO92906.1 16S rRNA processing protein RimM [ BACL30 MAG-120619-bin27]	20976.2	4.902
KRO92907.1 ABR96_06175 [ BACL30 MAG-120619-bin27]	6477.51	8.756
KRO92908.1 ribonuclease III [ BACL30 MAG-120619-bin27]	26144.3	5.575
KRO92918.1 ABR96_04730 [ BACL30 MAG-120619-bin27]	19598.7	8.682
KRO92919.1 ABR96_04735 [ BACL30 MAG-120619-bin27]	17904.6	6.415
KRO92920.1 ABR96_04740 [ BACL30 MAG-120619-bin27]	14716.7	4.889
KRO92921.1 peptide ABC transporter [ BACL30 MAG-120619-bin27]	28943.4	6.547
KRO92936.1 ABR96_01200 [ BACL30 MAG-120619-bin27]	13163.7	4.774
KRO92937.1 ABR96_01205 [ BACL30 MAG-120619-bin27]	9090.26	6.971
KRO92938.1 ABR96_01215 [ BACL30 MAG-120619-bin27]	15233.6	8.068
KRO92939.1 ABR96_01210 [ BACL30 MAG-120619-bin27]	42473.2	7.658
KRO92949.1 ABR96_07745 [ BACL30 MAG-120619-bin27]	17905.9	4.431
KRO92950.1 ABR96_07750 [ BACL30 MAG-120619-bin27]	10134.4	4.215
KRO92951.1 ABR96_07740, [ BACL30 MAG-120619-bin27]	95553.4	5.207
KRO92961.1 ABR96_07455, [ BACL30 MAG-120619-bin27]	32723.9	5.995
KRO92962.1 ABR96_07460 [ BACL30 MAG-120619-bin27]	30605.4	8.097
KRO92963.1 S-adenosylmethionine decarboxylase [ BACL30 MAG-120619-bin27]	17983.3	5.067
KRO92964.1 DNA replication protein RecF [ BACL30 MAG-120619-bin27]	38648.2	6.376
KRO92974.1 NC domain protein [ BACL30 MAG-120619-bin27]	22578.6	6.071
KRO92975.1 ATP-dependent Clp protease ATP-binding subunit ClpX [ BACL30 MAG-120619-bin27]	49807.7	5.614
KRO92989.1 potassium transporter TrkG, [ BACL30 MAG-120619-bin27]	44294.9	10.643
KRO92990.1 potassium transporter TrkA [ BACL30 MAG-120619-bin27]	25197	5.321
KRO92991.1 sodium:sulfate symporter, [ BACL30 MAG-120619-bin27]	62825.3	8.024
KRO93001.1 photosystem II complex extrinsic protein precursor U [ BACL30 MAG-120619-bin27]	13943.9	5.219
KRO93002.1 UDP pyrophosphate phosphatase [ BACL30 MAG-120619-bin27]	30505.3	9.911
KRO93003.1 Fe-S oxidoreductase [ BACL30 MAG-120619-bin27]	50833.2	4.329
KRO93004.1 ABR96_06190 [ BACL30 MAG-120619-bin27]	22127.4	7.556
KRO93018.1 50S ribosomal protein L24 [ BACL30 MAG-120619-bin27]	13083.2	9.385
KRO93019.1 50S ribosomal protein L14 [ BACL30 MAG-120619-bin27]	13305.4	9.56
KRO93020.1 30S ribosomal protein S17 [ BACL30 MAG-120619-bin27]	9388.76	9.502
KRO93021.1 50S ribosomal protein L29 [ BACL30 MAG-120619-bin27]	8506.63	10.321
KRO93022.1 50S ribosomal protein L16 [ BACL30 MAG-120619-bin27]	16556.5	10.994
KRO93023.1 30S ribosomal protein S3 [ BACL30 MAG-120619-bin27]	27334.6	10.087
KRO93024.1 50S ribosomal protein L22 [ BACL30 MAG-120619-bin27]	12778.9	11.242
KRO93025.1 30S ribosomal protein S19 [ BACL30 MAG-120619-bin27]	10066.8	9.721
KRO93026.1 50S ribosomal protein L2, [ BACL30 MAG-120619-bin27]	23474.9	10.877
KRO93040.1 glycosyltransferase, [ BACL30 MAG-120619-bin27]	30742.2	8.814
KRO93041.1 AAA family ATPase [ BACL30 MAG-120619-bin27]	89579.5	5.652
KRO93068.1 ABR96_04200 [ BACL30 MAG-120619-bin27]	16811.3	8.58
KRO93069.1 30S ribosomal protein S6 [ BACL30 MAG-120619-bin27]	13489.3	5.232
KRO93070.1 ABR96_04210 [ BACL30 MAG-120619-bin27]	12526.2	5.029
KRO93071.1 argininosuccinate synthase [ BACL30 MAG-120619-bin27]	43911.9	5.08
KRO93072.1 ABR96_04220 [ BACL30 MAG-120619-bin27]	8126.61	9.37
KRO93073.1 ABR96_04225 [ BACL30 MAG-120619-bin27]	10320.1	3.846
KRO93088.1 ABR96_06645 [ BACL30 MAG-120619-bin27]	15856.8	9.736
KRO93089.1 cysteine desufuration protein SufE [ BACL30 MAG-120619-bin27]	15404.8	5.664
KRO93090.1 homoserine dehydrogenase [ BACL30 MAG-120619-bin27]	44837.4	4.762
KRO93091.1 ABR96_06660 [ BACL30 MAG-120619-bin27]	8463.42	5.982
KRO93108.1 sugar kinase [ BACL30 MAG-120619-bin27]	53745.3	5.982
KRO93109.1 RNA polymerase subunit sigma [ BACL30 MAG-120619-bin27]	35275.4	8.756
KRO93123.1 ABR96_08960 [ BACL30 MAG-120619-bin27]	12911.7	4.482
KRO93124.1 ABR96_08965 [ BACL30 MAG-120619-bin27]	22797.2	8.96
KRO93125.1 GMP synthetase [ BACL30 MAG-120619-bin27]	59535.2	5.207
KRO93142.1 DNA repair protein RecN [ BACL30 MAG-120619-bin27]	61141.1	5.041
KRO93161.1 30S ribosomal protein S4 [ BACL30 MAG-120619-bin27]	23026.7	10.248
KRO93162.1 indole-3-glycerol phosphate synthase [ BACL30 MAG-120619-bin27]	32087	5.372
KRO93163.1 dihydrolipoamide dehydrogenase [ BACL30 MAG-120619-bin27]	51483.8	5.27
KRO93164.1 ABR96_00340 [ BACL30 MAG-120619-bin27]	22544	4.902
KRO93183.1 ABR96_02650 [ BACL30 MAG-120619-bin27]	26918.5	8.77
KRO93184.1 4-hydroxybenzoate octaprenyltransferase [ BACL30 MAG-120619-bin27]	31848.9	10.628
KRO93185.1 exopolyphosphatase [ BACL30 MAG-120619-bin27]	58986.6	6.854
KRO93208.1 cob(I)yrinic acid a,c-diamide adenosyltransferase, [ BACL30 MAG-120619-bin27]	16600	5.347
KRO93209.1 uridylate kinase [ BACL30 MAG-120619-bin27]	24683.4	5.486
KRO93210.1 ribosome recycling factor [ BACL30 MAG-120619-bin27]	20105.9	5.69
KRO93211.1 NAD-binding protein [ BACL30 MAG-120619-bin27]	41121.2	7.337
KRO93212.1 cAMP-binding protein [ BACL30 MAG-120619-bin27]	13562.5	5.169
KRO93237.1 diaminopimelate decarboxylase [ BACL30 MAG-120619-bin27]	49577.1	5.041
KRO93238.1 ribosomal-protein-alanine acetyltransferase [ BACL30 MAG-120619-bin27]	17352.8	6.173
KRO93261.1 integral membrane signal transducer protein [ BACL30 MAG-120619-bin27]	44581.6	9.194
KRO93262.1 ABR96_06730 [ BACL30 MAG-120619-bin27]	28895.9	4.253
KRO93263.1 ABR96_06735 [ BACL30 MAG-120619-bin27]	7672.67	5.13
KRO93264.1 ABR96_06740 [ BACL30 MAG-120619-bin27]	14371.1	4.749
KRO93265.1 ferredoxin [ BACL30 MAG-120619-bin27]	14323.4	4.978
KRO93309.1 ABR96_00255, [ BACL30 MAG-120619-bin27]	12634.1	4.66
KRO93310.1 ABR96_00260 [ BACL30 MAG-120619-bin27]	10242.6	5.207
KRO93311.1 ABR96_00270 [ BACL30 MAG-120619-bin27]	8067.96	7.38
KRO93312.1 lactose ABC transporter permease [ BACL30 MAG-120619-bin27]	32190.3	7.892
KRO93313.1 phosphoribosylaminoimidazole carboxylase [ BACL30 MAG-120619-bin27]	39683.4	5.067
KRO93317.1 transcriptional regulator [ BACL30 MAG-120619-bin27]	24453	5.652
KRO93318.1 phenylalaninetRNA ligase subunit alpha [ BACL30 MAG-120619-bin27]	37040.1	5.054
KRO93319.1 ABR96_08485 [ BACL30 MAG-120619-bin27]	16447.3	6.561
KRO93320.1 5'/3'-nucleotidase SurE, [ BACL30 MAG-120619-bin27]	27863.4	4.507
KRO93323.1 phosphate ABC transporter ATP-binding protein, [ BACL30 MAG-120619-bin27]	22941.2	5.359
KRO93324.1 ferredoxin [ BACL30 MAG-120619-bin27]	13815.6	5.397
KRO93325.1 inositol monophosphatase [ BACL30 MAG-120619-bin27]	30738.3	4.596
KRO93326.1 ATP phosphoribosyltransferase regulatory subunit [ BACL30 MAG-120619-bin27]	41368.3	5.092
KRO93327.1 ferredoxin [ BACL30 MAG-120619-bin27]	7760.85	3.808
KRO93329.1 DNA-directed RNA polymerase subunit gamma [ BACL30 MAG-120619-bin27]	72053.7	5.55
KRO93331.1 ABR96_06430, [ BACL30 MAG-120619-bin27]	25717.5	5.652
KRO93332.1 molecular chaperone Hsp33 [ BACL30 MAG-120619-bin27]	32660.2	5.041
KRO93333.1 ABR96_06450 [ BACL30 MAG-120619-bin27]	23620.7	7.892
KRO93334.1 ABR96_06455 [ BACL30 MAG-120619-bin27]	8861.34	7.263
KRO93335.1 lytic murein transglycosylase [ BACL30 MAG-120619-bin27]	24368.2	5.55
KRO93337.1 primosomal protein N' [ BACL30 MAG-120619-bin27]	80973.2	8.039
KRO93338.1 ABR96_10360 [ BACL30 MAG-120619-bin27]	30325.3	10.116
KRO93344.1 phosphoribulokinase [ BACL30 MAG-120619-bin27]	33531.1	5.55
KRO93345.1 peptidase [ BACL30 MAG-120619-bin27]	28192.8	7.658
KRO93346.1 ABR96_00610 [ BACL30 MAG-120619-bin27]	9886.58	11.477
KRO93347.1 UDP-3-O-(3-hydroxymyristoyl) glucosamine N-acyltransferase, [ BACL30 MAG-120619-bin27]	24527.1	7.073
KRO93351.1 ABR96_02035 [ BACL30 MAG-120619-bin27]	9643.05	6.971
KRO93352.1 short-chain dehydrogenase [ BACL30 MAG-120619-bin27]	27022.9	7.483
KRO93353.1 ABR96_02040 [ BACL30 MAG-120619-bin27]	8237.88	3.541
KRO93354.1 ABR96_02045 [ BACL30 MAG-120619-bin27]	13498.3	4.368
KRO93357.1 thioredoxin [ BACL30 MAG-120619-bin27]	32648.3	8.229
KRO93358.1 ribosomal protein S12 methylthiotransferase RimO [ BACL30 MAG-120619-bin27]	51674.7	4.902
KRO93359.1 MFS transporter, [ BACL30 MAG-120619-bin27]	36549	9.209
KRO93362.1 ABR96_06760 [ BACL30 MAG-120619-bin27]	14569.5	4.685
KRO93363.1 ABR96_06765 [ BACL30 MAG-120619-bin27]	17456.1	9.487
KRO93364.1 GTP-binding protein LepA [ BACL30 MAG-120619-bin27]	67032.2	5.054
KRO93365.1 nitrogen fixation protein NifU [ BACL30 MAG-120619-bin27]	9825.25	4.418
KRO93371.1 glycosyl transferase family 2 [ BACL30 MAG-120619-bin27]	29313.1	4.889
KRO93372.1 phycocyanin alpha phycocyanobilin lyase [ BACL30 MAG-120619-bin27]	21742.1	5.105
KRO93373.1 protein tyrosine phosphatase [ BACL30 MAG-120619-bin27]	17070.3	5.283
KRO93374.1 cytidylate kinase [ BACL30 MAG-120619-bin27]	55417.5	5.321
KRO93375.1 ABR96_11170, [ BACL30 MAG-120619-bin27]	16121.2	10.131
KRO93379.1 ABR96_00070 [ BACL30 MAG-120619-bin27]	26390.8	4.355
KRO93380.1 ABR96_00075 [ BACL30 MAG-120619-bin27]	7379.56	11.433
KRO93381.1 ABR96_00085 [ BACL30 MAG-120619-bin27]	7263.19	11.667
KRO93382.1 ABR96_00095 [ BACL30 MAG-120619-bin27]	9261.02	10.116
KRO93383.1 ABR96_00090 [ BACL30 MAG-120619-bin27]	16799.1	8.858
KRO93387.1 ABR96_09370 [ BACL30 MAG-120619-bin27]	13745.5	4.482
KRO93388.1 ABR96_09375 [ BACL30 MAG-120619-bin27]	7934	4.863
KRO93389.1 ABR96_09380 [ BACL30 MAG-120619-bin27]	9635.98	5.359
KRO93390.1 ABR96_09385 [ BACL30 MAG-120619-bin27]	26967.5	10.189
KRO93391.1 thymocyte nuclear protein 1 [ BACL30 MAG-120619-bin27]	17635.1	6.084
KRO93392.1 UDP-N-acetylmuramoylalanineD-glutamate ligase [ BACL30 MAG-120619-bin27]	50069.8	5.461
KRO93393.1 DNA-directed RNA polymerase subunit omega [ BACL30 MAG-120619-bin27]	8770.92	5.359
KRO93398.1 ABR96_08280, [ BACL30 MAG-120619-bin27]	15300.5	10.745
KRO93399.1 ABR96_08285 [ BACL30 MAG-120619-bin27]	15385.6	5.461
KRO93400.1 ABR96_08290 [ BACL30 MAG-120619-bin27]	8447.73	7.512
KRO93401.1 aspartate carbamoyltransferase [ BACL30 MAG-120619-bin27]	36273.8	7.878
KRO93402.1 ABR96_08305 [ BACL30 MAG-120619-bin27]	7297.34	5.448
KRO93403.1 protochlorophyllide oxidoreductase [ BACL30 MAG-120619-bin27]	6160.08	8.463
KRO93404.1 ABR96_08320 [ BACL30 MAG-120619-bin27]	9177.22	4.062
KRO93405.1 ABR96_08300 [ BACL30 MAG-120619-bin27]	12510.9	10.862
KRO93409.1 ABR96_04545 [ BACL30 MAG-120619-bin27]	8467.1	8.302
KRO93410.1 secondary thiamine-phosphate synthase enzyme [ BACL30 MAG-120619-bin27]	16553.9	5.931
KRO93411.1 diadenosine tetraphosphate hydrolase [ BACL30 MAG-120619-bin27]	17428.8	6.326
KRO93412.1 ATP-dependent chaperone ClpB, [ BACL30 MAG-120619-bin27]	87059.9	5.092
KRO93413.1 thiol-disulfide oxidoreductase [ BACL30 MAG-120619-bin27]	16248.7	7.878
KRO93416.1 ABR96_01690, [ BACL30 MAG-120619-bin27]	15270.1	10.57
KRO93417.1 ribonuclease D [ BACL30 MAG-120619-bin27]	25096.7	5.436
KRO93418.1 ABR96_01700 [ BACL30 MAG-120619-bin27]	9003.09	4.711
KRO93419.1 sugar synthetase [ BACL30 MAG-120619-bin27]	43806.5	10.028
KRO93420.1 ABR96_01715 [ BACL30 MAG-120619-bin27]	17710.5	7.79
KRO93421.1 oxidoreductase, [ BACL30 MAG-120619-bin27]	30761.5	10.818
KRO93425.1 RND transporter, [ BACL30 MAG-120619-bin27]	85353.1	4.571
KRO93426.1 hemolysin D [ BACL30 MAG-120619-bin27]	40086.9	8.902
KRO93427.1 RND transporter, [ BACL30 MAG-120619-bin27]	30480	10.965
KRO93429.1 helicase [ BACL30 MAG-120619-bin27]	52928.4	7.556
KRO93430.1 phytoene dehydrogenase [ BACL30 MAG-120619-bin27]	53465.1	6.737
KRO93431.1 arogenate dehydrogenase [ BACL30 MAG-120619-bin27]	29082.4	5.423
KRO93434.1 50S ribosomal protein L19 [ BACL30 MAG-120619-bin27]	17784.3	9.487
KRO93435.1 methionine aminopeptidase [ BACL30 MAG-120619-bin27]	30787	5.868
KRO93436.1 short-chain dehydrogenase [ BACL30 MAG-120619-bin27]	26640	8.229
KRO93437.1 ABR96_09055 [ BACL30 MAG-120619-bin27]	14131.4	4.558
KRO93438.1 ABR96_09030 [ BACL30 MAG-120619-bin27]	6815.87	10.233
KRO93444.1 family 2 glycosyl transferase [ BACL30 MAG-120619-bin27]	35950.6	8.712
KRO93445.1 ABC transporter [ BACL30 MAG-120619-bin27]	25004	8.741
KRO93446.1 ABC transporter [ BACL30 MAG-120619-bin27]	42653.9	7.922
KRO93447.1 30S ribosomal protein S2 [ BACL30 MAG-120619-bin27]	26744.8	8.492
KRO93450.1 aspartate kinase [ BACL30 MAG-120619-bin27]	62700.3	5.283
KRO93451.1 ABR96_00550, [ BACL30 MAG-120619-bin27]	18322.1	6.415
KRO93452.1 DNA repair exonuclease [ BACL30 MAG-120619-bin27]	43458.5	5.728
KRO93453.1 ABR96_02625 [ BACL30 MAG-120619-bin27]	10007.3	5.118
KRO93454.1 ABR96_02630 [ BACL30 MAG-120619-bin27]	7022.17	7.79
KRO93455.1 aspartate aminotransferase, [ BACL30 MAG-120619-bin27]	38499.7	5.436
KRO93456.1 ABR96_02620 [ BACL30 MAG-120619-bin27]	12210	5.995
KRO93459.1 inorganic pyrophosphatase [ BACL30 MAG-120619-bin27]	22011.1	4.571
KRO93460.1 chloride channel protein [ BACL30 MAG-120619-bin27]	69437.3	5.029
KRO93461.1 hydroxymethylbilane synthase [ BACL30 MAG-120619-bin27]	34013.2	5.258
KRO93465.1 cell division protein FtsZ [ BACL30 MAG-120619-bin27]	39068.2	5.003
KRO93466.1 radical SAM protein [ BACL30 MAG-120619-bin27]	44646.6	5.13
KRO93471.1 Photosystem II reaction center protein, [ BACL30 MAG-120619-bin27]	50488.9	5.893
KRO93472.1 septum formation inhibitor Maf [ BACL30 MAG-120619-bin27]	20385.2	4.774
KRO93473.1 ABR96_09810 [ BACL30 MAG-120619-bin27]	14956.3	11.14
KRO93474.1 (2Fe-2S)-binding protein [ BACL30 MAG-120619-bin27]	8226.28	4.736
KRO93475.1 cobalamin biosynthesis protein CobQ [ BACL30 MAG-120619-bin27]	54030.7	6.376
KRO93478.1 photosystem I reaction center subunit XII [ BACL30 MAG-120619-bin27]	7775.03	9.428
KRO93479.1 allophycocyanin [ BACL30 MAG-120619-bin27]	17604.9	4.673
KRO93480.1 allophycocyanin [ BACL30 MAG-120619-bin27]	17366.8	4.66
KRO93484.1 photosystem I chlorophyll a apoprotein A1 [ BACL30 MAG-120619-bin27]	83870.7	6.707
KRO93485.1 ABR96_06415, [ BACL30 MAG-120619-bin27]	32813.2	4.838
KRO93490.1 sulfate transporter [ BACL30 MAG-120619-bin27]	52893.5	8.756
KRO93491.1 ABR96_04035 [ BACL30 MAG-120619-bin27]	9531.72	4.876
KRO93492.1 ABR96_04050 [ BACL30 MAG-120619-bin27]	15814.2	7.688
KRO93493.1 ATPase [ BACL30 MAG-120619-bin27]	41451.6	6.985
KRO93494.1 two-component system response regulator [ BACL30 MAG-120619-bin27]	26259.1	5.499
KRO93498.1 preprotein translocase subunit SecE [ BACL30 MAG-120619-bin27]	9061.25	4.507
KRO93499.1 50S ribosomal protein L11 [ BACL30 MAG-120619-bin27]	14711.1	8.565
KRO93500.1 50S ribosomal protein L1 [ BACL30 MAG-120619-bin27]	25273.1	8.507
KRO93501.1 ABR96_04700 [ BACL30 MAG-120619-bin27]	35874.9	7.073
KRO93502.1 antitermination protein NusG [ BACL30 MAG-120619-bin27]	22506.1	8.492
KRO93504.1 pterin-4-alpha-carbinolamine dehydratase [ BACL30 MAG-120619-bin27]	11471.9	4.685
KRO93505.1 ABR96_01830 [ BACL30 MAG-120619-bin27]	8777.26	9.107
KRO93506.1 EBNA-1 nuclear protein [ BACL30 MAG-120619-bin27]	38546.5	5.664
KRO93507.1 histidine kinase [ BACL30 MAG-120619-bin27]	37497.5	4.927
KRO93511.1 50S ribosomal protein L31, [ BACL30 MAG-120619-bin27]	8215.27	5.55
KRO93512.1 30S ribosomal protein S9 [ BACL30 MAG-120619-bin27]	14547.8	10.672
KRO93513.1 50S ribosomal protein L13 [ BACL30 MAG-120619-bin27]	16745.3	9.428
KRO93514.1 pseudouridine synthase [ BACL30 MAG-120619-bin27]	34220.9	9.926
KRO93515.1 50S ribosomal protein L17 [ BACL30 MAG-120619-bin27]	13295.5	10.906
KRO93516.1 DNA-directed RNA polymerase subunit alpha [ BACL30 MAG-120619-bin27]	34028.3	4.673
KRO93517.1 30S ribosomal protein S11 [ BACL30 MAG-120619-bin27]	13787.9	11.447
KRO93518.1 30S ribosomal protein S13 [ BACL30 MAG-120619-bin27]	13508.8	11.316
KRO93523.1 polyphosphate kinase [ BACL30 MAG-120619-bin27]	34633.4	8.492
KRO93524.1 ABR96_07275 [ BACL30 MAG-120619-bin27]	13190.9	12.471
KRO93525.1 ABR96_07280 [ BACL30 MAG-120619-bin27]	9065.42	4.482
KRO93526.1 ABR96_07290 [ BACL30 MAG-120619-bin27]	20277.6	9.911
KRO93527.1 adenine phosphoribosyltransferase [ BACL30 MAG-120619-bin27]	18564.4	4.368
KRO93528.1 ABR96_07300 [ BACL30 MAG-120619-bin27]	7640.83	5.423
KRO93529.1 ABR96_07285 [ BACL30 MAG-120619-bin27]	21375.9	5.753
KRO93533.1 ABR96_02740 [ BACL30 MAG-120619-bin27]	10790.1	4.228
KRO93534.1 ABR96_02745 [ BACL30 MAG-120619-bin27]	40234.1	4.711
KRO93535.1 ABR96_02750 [ BACL30 MAG-120619-bin27]	15558.4	6.122
KRO93536.1 ABR96_02755 [ BACL30 MAG-120619-bin27]	13241.3	10.394
KRO93537.1 ATP-dependent Clp protease proteolytic subunit [ BACL30 MAG-120619-bin27]	21807.1	5.194
KRO93538.1 photosystem II biogenesis protein Psp29 [ BACL30 MAG-120619-bin27]	25990.5	5.588
KRO93543.1 molecular chaperone DnaK [ BACL30 MAG-120619-bin27]	75954.5	4.889
KRO93544.1 molecular chaperone DnaJ [ BACL30 MAG-120619-bin27]	34617.6	4.749
KRO93545.1 ABR96_06685, [ BACL30 MAG-120619-bin27]	12205.6	3.973
KRO93546.1 phosphate ABC transporter permease [ BACL30 MAG-120619-bin27]	34068.5	5.359
KRO93550.1 ABC transporter permease [ BACL30 MAG-120619-bin27]	36601.4	10.262
KRO93551.1 ATPase [ BACL30 MAG-120619-bin27]	43042.4	8.448
KRO93552.1 ABR96_10540 [ BACL30 MAG-120619-bin27]	55711.4	9.443
KRO93557.1 phosphoribosylaminoimidazolecarboxamide formyltransferase, [ BACL30 MAG-120619-bin27]	47671.3	5.652
KRO93558.1 esterase [ BACL30 MAG-120619-bin27]	22079.2	4.889
KRO93559.1 ABR96_04400 [ BACL30 MAG-120619-bin27]	14365.3	5.881
KRO93560.1 histidine kinase [ BACL30 MAG-120619-bin27]	40761.6	5.245
KRO93561.1 cobalamin synthase [ BACL30 MAG-120619-bin27]	26420.5	8.317
KRO93565.1 amino acid decarboxylase [ BACL30 MAG-120619-bin27]	24084.5	6.854
KRO93566.1 ABR96_10790 [ BACL30 MAG-120619-bin27]	16796.5	11.447
KRO93567.1 ABR96_10795 [ BACL30 MAG-120619-bin27]	14890.2	5.105
KRO93568.1 magnesium-protoporphyrin IX monomethyl ester cyclase, [ BACL30 MAG-120619-bin27]	40649.4	6.44
KRO93573.1 cytochrome b6-f complex subunit IV [ BACL30 MAG-120619-bin27]	17786.5	8.185
KRO93574.1 cytochrome b6 [ BACL30 MAG-120619-bin27]	25423.9	8.024
KRO93575.1 HD family phosphohydrolase [ BACL30 MAG-120619-bin27]	46561.2	6.576
KRO93576.1 ABR96_08125 [ BACL30 MAG-120619-bin27]	24012.5	5.359
KRO93577.1 peptidase S41 [ BACL30 MAG-120619-bin27]	42715.4	4.609
KRO93581.1 AbrB family transcriptional regulator [ BACL30 MAG-120619-bin27]	12843.7	6.478
KRO93582.1 GNAT family acetyltransferase [ BACL30 MAG-120619-bin27]	18667.1	6.376
KRO93583.1 nif11 domain/cupin domain-containing protein [ BACL30 MAG-120619-bin27]	19813.4	4.94
KRO93584.1 ABR96_01660 [ BACL30 MAG-120619-bin27]	11932.4	4.635
KRO93585.1 ABR96_01665 [ BACL30 MAG-120619-bin27]	14688.2	4.927
KRO93586.1 ABR96_01650 [ BACL30 MAG-120619-bin27]	17697.2	9.663
KRO93587.1 ABR96_01655 [ BACL30 MAG-120619-bin27]	8176.34	4.902
KRO93589.1 ABR96_10420, [ BACL30 MAG-120619-bin27]	28981.5	9.048
KRO93590.1 nicotinate-nucleotide pyrophosphorylase [ BACL30 MAG-120619-bin27]	30027.5	5.13
KRO93591.1 permease [ BACL30 MAG-120619-bin27]	55217.3	8.346
KRO93592.1 tRNA modification GTPase TrmE [ BACL30 MAG-120619-bin27]	48957	4.851
KRO93596.1 Photosystem II reaction center protein K [ BACL30 MAG-120619-bin27]	5255.29	4.19
KRO93597.1 glycosyl transferase [ BACL30 MAG-120619-bin27]	26109.4	9.94
KRO93601.1 riboflavin biosynthesis protein RibF [ BACL30 MAG-120619-bin27]	34980	5.423
KRO93602.1 thiamine biosynthesis protein ThiS [ BACL30 MAG-120619-bin27]	7374.54	4.685
KRO93603.1 circadian phase modifier CpmA [ BACL30 MAG-120619-bin27]	24281.1	5.842
KRO93604.1 ABR96_08575, [ BACL30 MAG-120619-bin27]	12781.3	4.418
KRO93605.1 thiamine-phosphate pyrophosphorylase [ BACL30 MAG-120619-bin27]	37883	5.55
KRO93606.1 ABR96_08565 [ BACL30 MAG-120619-bin27]	33149.6	7.966
KRO93612.1 50S ribosomal protein L5 [ BACL30 MAG-120619-bin27]	20037.5	9.75
KRO93613.1 30S ribosomal protein S8 [ BACL30 MAG-120619-bin27]	14778.1	9.633
KRO93614.1 50S ribosomal protein L6 [ BACL30 MAG-120619-bin27]	19093	9.37
KRO93615.1 50S ribosomal protein L18 [ BACL30 MAG-120619-bin27]	13324	10.087
KRO93616.1 30S ribosomal protein S5 [ BACL30 MAG-120619-bin27]	22841.9	10.555
KRO93617.1 50S ribosomal protein L15 [ BACL30 MAG-120619-bin27]	15918.6	10.072
KRO93618.1 preprotein translocase subunit SecY [ BACL30 MAG-120619-bin27]	46586.1	10.248
KRO93619.1 adenylate kinase, [ BACL30 MAG-120619-bin27]	17856.6	5.041
KRO93624.1 glutamine amidotransferase, [ BACL30 MAG-120619-bin27]	49557.8	5.881
KRO93625.1 photosystem I iron-sulfur protein PsaC [ BACL30 MAG-120619-bin27]	8844.2	5.016
KRO93626.1 acyl carrier protein [ BACL30 MAG-120619-bin27]	8673.58	3.719
KRO93627.1 3-oxoacyl-ACP synthase [ BACL30 MAG-120619-bin27]	43072.8	5.575
KRO93628.1 transketolase, [ BACL30 MAG-120619-bin27]	61153.9	5.308
KRO93633.1 PsbP [ BACL30 MAG-120619-bin27]	20744.6	5.461
KRO93634.1 ABR96_09915 [ BACL30 MAG-120619-bin27]	28230.1	6.59
KRO93635.1 recombination protein RecR [ BACL30 MAG-120619-bin27]	21145.4	5.41
KRO93636.1 lipoyl synthase [ BACL30 MAG-120619-bin27]	33533.2	6.3
KRO93637.1 ABR96_09930 [ BACL30 MAG-120619-bin27]	44760.8	4.749
KRO93638.1 ABR96_09935 [ BACL30 MAG-120619-bin27]	24842.9	11.008
KRO93642.1 cyclophilin [ BACL30 MAG-120619-bin27]	15340.2	5.982
KRO93643.1 S-methyl-5'-thioadenosine phosphorylase [ BACL30 MAG-120619-bin27]	33911.6	5.626
KRO93644.1 N-acetylmuramic acid 6-phosphate etherase [ BACL30 MAG-120619-bin27]	32079.9	5.436
KRO93645.1 3,4-dihydroxy-2-butanone 4-phosphate synthase [ BACL30 MAG-120619-bin27]	57343.4	5.397
KRO93650.1 FAD-dependent oxidoreductase [ BACL30 MAG-120619-bin27]	60569	6.751
KRO93651.1 AbrB family transcriptional regulator [ BACL30 MAG-120619-bin27]	13073	7.585
KRO93652.1 copper oxidase [ BACL30 MAG-120619-bin27]	28773.7	5.029
KRO93653.1 ABR96_09125 [ BACL30 MAG-120619-bin27]	32112.8	4.8
KRO93654.1 30S ribosomal protein S1, [ BACL30 MAG-120619-bin27]	35494.4	5.054
KRO93660.1 permease, [ BACL30 MAG-120619-bin27]	36161.7	10.233
KRO93661.1 phosphoribosylaminoimidazole carboxylase [ BACL30 MAG-120619-bin27]	17042.7	5.499
KRO93662.1 N-acetylglucosamine-6-phosphate deacetylase [ BACL30 MAG-120619-bin27]	41214.2	4.851
KRO93663.1 DNA methylase [ BACL30 MAG-120619-bin27]	24183.8	7.571
KRO93664.1 Mg-protoporphyrin IX methyl transferase [ BACL30 MAG-120619-bin27]	25961.6	5.652
KRO93665.1 pseudouridine synthase [ BACL30 MAG-120619-bin27]	33537.5	7.717
KRO93669.1 ABR96_11120 [ BACL30 MAG-120619-bin27]	14063.6	8.492
KRO93670.1 helicase [ BACL30 MAG-120619-bin27]	114991	5.83
KRO93671.1 ABR96_11130, [ BACL30 MAG-120619-bin27]	32312.8	8.302
KRO93674.1 ABR96_03070 [ BACL30 MAG-120619-bin27]	20871.9	7.395
KRO93675.1 NADPH-quinone oxidoreductase [ BACL30 MAG-120619-bin27]	45023.9	5.639
KRO93676.1 1,4-dihydroxy-2-naphthoyl-CoA hydrolase [ BACL30 MAG-120619-bin27]	16661.1	5.842
KRO93677.1 ABR96_03085 [ BACL30 MAG-120619-bin27]	9761.47	5.397
KRO93678.1 ABR96_03090 [ BACL30 MAG-120619-bin27]	43652.3	5.13
KRO93679.1 ribosomal RNA small subunit methyltransferase H, [ BACL30 MAG-120619-bin27]	31319.7	6.427
KRO93683.1 non-canonical purine NTP pyrophosphatase [ BACL30 MAG-120619-bin27]	20919.7	5.232
KRO93684.1 Apocarotenoid-15,15'-oxygenase [ BACL30 MAG-120619-bin27]	55993	5.156
KRO93685.1 ABR96_09595 [ BACL30 MAG-120619-bin27]	12918.6	4.673
KRO93691.1 2-phosphosulfolactate phosphatase [ BACL30 MAG-120619-bin27]	26542	4.749
KRO93692.1 N-acetylmuramoyl-L-alanine amidase [ BACL30 MAG-120619-bin27]	38759.5	10.248
KRO93693.1 glutamate racemase [ BACL30 MAG-120619-bin27]	28561.9	4.965
KRO93694.1 prenyltransferase [ BACL30 MAG-120619-bin27]	34978.8	4.762
KRO93695.1 hydrolase [ BACL30 MAG-120619-bin27]	29372.4	5.626
KRO93700.1 redox protein [ BACL30 MAG-120619-bin27]	17967.4	6.517
KRO93701.1 transglutaminase [ BACL30 MAG-120619-bin27]	32201.9	5.308
KRO93702.1 ABR96_08940 [ BACL30 MAG-120619-bin27]	36679.7	4.825
KRO93703.1 ABR96_08945 [ BACL30 MAG-120619-bin27]	53264.6	5.156
KRO93706.1 Photosystem I reaction center subunit II [ BACL30 MAG-120619-bin27]	15834	8.39
KRO93707.1 rod shape-determining protein RodA [ BACL30 MAG-120619-bin27]	46085.9	10.877
KRO93708.1 sodium:proton antiporter [ BACL30 MAG-120619-bin27]	37806.5	4.787
KRO93709.1 histidine kinase [ BACL30 MAG-120619-bin27]	50069.4	5.575
KRO93714.1 ABR96_06525 [ BACL30 MAG-120619-bin27]	101257	5.664
KRO93715.1 ABR96_06530 [ BACL30 MAG-120619-bin27]	10885.5	10.101
KRO93716.1 integrase [ BACL30 MAG-120619-bin27]	40718.1	9.297
KRO93717.1 ABR96_06545 [ BACL30 MAG-120619-bin27]	9450.54	9.867
KRO93718.1 ABR96_06550, [ BACL30 MAG-120619-bin27]	8663.08	10.335
KRO93722.1 50S ribosomal protein L35 [ BACL30 MAG-120619-bin27]	7501.91	11.374
KRO93723.1 50S ribosomal protein L20 [ BACL30 MAG-120619-bin27]	13107.4	12.12
KRO93724.1 ABR96_06820 [ BACL30 MAG-120619-bin27]	19775	9.194
KRO93725.1 thiazole synthase [ BACL30 MAG-120619-bin27]	28673	5.97
KRO93726.1 NAD-dependent dehydratase [ BACL30 MAG-120619-bin27]	44357.2	5.537
KRO93727.1 glycosyl transferase [ BACL30 MAG-120619-bin27]	41248.7	5.486
KRO93730.1 peptidase M23, [ BACL30 MAG-120619-bin27]	31539	10.818
KRO93731.1 aspartate aminotransferase [ BACL30 MAG-120619-bin27]	42934	5.245
KRO93732.1 thioredoxin [ BACL30 MAG-120619-bin27]	11587.4	4.698
KRO93733.1 ABR96_05220 [ BACL30 MAG-120619-bin27]	27670.3	5.003
KRO93734.1 ABR96_05225 [ BACL30 MAG-120619-bin27]	20009.9	8.902
KRO93735.1 biotinacetyl-CoA-carboxylase ligase [ BACL30 MAG-120619-bin27]	28471.2	11.535
KRO93738.1 5-amino-6-(5-phosphoribosylamino)uracil reductase, [ BACL30 MAG-120619-bin27]	31770.6	6.547
KRO93739.1 ABR96_04880 [ BACL30 MAG-120619-bin27]	17781.3	5.283
KRO93740.1 bacteriocin [ BACL30 MAG-120619-bin27]	9032.03	4.533
KRO93741.1 ABR96_04890 [ BACL30 MAG-120619-bin27]	23740.3	5.588
KRO93742.1 cell division protein FtsH [ BACL30 MAG-120619-bin27]	66841.5	5.232
KRO93743.1 ornithine carbamoyltransferase [ BACL30 MAG-120619-bin27]	33304.8	4.965
KRO93748.1 DNA-binding protein [ BACL30 MAG-120619-bin27]	10377.2	10.043
KRO93749.1 ABR96_10340 [ BACL30 MAG-120619-bin27]	25318.9	4.609
KRO93753.1 LD-carboxypeptidase, [ BACL30 MAG-120619-bin27]	28096.9	5.016
KRO93754.1 2-C-methyl-D-erythritol 4-phosphate cytidylyltransferase [ BACL30 MAG-120619-bin27]	23075.5	4.978
KRO93755.1 ADP-heptoseLPS heptosyltransferase [ BACL30 MAG-120619-bin27]	28867.2	4.94
KRO93756.1 ABR96_09720 [ BACL30 MAG-120619-bin27]	8737.35	10.701
KRO93757.1 molecular chaperone GroEL [ BACL30 MAG-120619-bin27]	57451.7	4.8
KRO93758.1 3-ketoacyl-ACP reductase [ BACL30 MAG-120619-bin27]	25384.3	6.707
KRO93760.1 adenosylhomocysteinase [ BACL30 MAG-120619-bin27]	51990.3	4.94
KRO93761.1 alkaline phosphatase [ BACL30 MAG-120619-bin27]	23977.5	8.741
KRO93762.1 single-stranded DNA-binding protein [ BACL30 MAG-120619-bin27]	14390	5.016
KRO93763.1 rod shape-determining protein MreB [ BACL30 MAG-120619-bin27]	37041.7	5.169
KRO93764.1 rod shape-determining protein MreC [ BACL30 MAG-120619-bin27]	26226.4	11.272
KRO93765.1 ABR96_07385 [ BACL30 MAG-120619-bin27]	17628.2	11.008
KRO93770.1 aminopeptidase [ BACL30 MAG-120619-bin27]	96525.5	5.13
KRO93771.1 phosphoribosylpyrophosphate synthetase [ BACL30 MAG-120619-bin27]	36518.9	7.059
KRO93772.1 ABR96_00770 [ BACL30 MAG-120619-bin27]	16084.8	4.24
KRO93773.1 ABR96_00760 [ BACL30 MAG-120619-bin27]	42733.9	9.033
KRO93776.1 cell death suppressor protein Lls1 [ BACL30 MAG-120619-bin27]	48174.4	8.009
KRO93777.1 multidrug ABC transporter permease [ BACL30 MAG-120619-bin27]	28694.4	10.599
KRO93778.1 ABC transporter permease [ BACL30 MAG-120619-bin27]	29397.7	9.97
KRO93779.1 ABC transporter [ BACL30 MAG-120619-bin27]	36470.1	7.015
KRO93780.1 NADH-flavin reductase [ BACL30 MAG-120619-bin27]	24843.5	7.088
KRO93785.1 ABR96_06255 [ BACL30 MAG-120619-bin27]	14813.6	4.444
KRO93786.1 ABR96_06260 [ BACL30 MAG-120619-bin27]	10141.6	4.393
KRO93787.1 C50 carotenoid epsilon cyclase [ BACL30 MAG-120619-bin27]	37185.1	4.749
KRO93788.1 amino acid ABC transporter substrate-binding protein [ BACL30 MAG-120619-bin27]	37908.3	5.893
KRO93789.1 amino acid ABC transporter permease [ BACL30 MAG-120619-bin27]	35558.2	10.058
KRO93790.1 ABR96_06280, [ BACL30 MAG-120619-bin27]	44351.2	11.169
KRO93796.1 ABR96_00210 [ BACL30 MAG-120619-bin27]	15935	4.774
KRO93797.1 formamidopyrimidine-DNA glycosylase [ BACL30 MAG-120619-bin27]	30630.8	8.975
KRO93798.1 ABR96_00235 [ BACL30 MAG-120619-bin27]	38746	4.889
KRO93799.1 HAD family hydrolase [ BACL30 MAG-120619-bin27]	28495	5.08
KRO93800.1 photosystem I reaction center subunit IV [ BACL30 MAG-120619-bin27]	7713.58	8.448
KRO93801.1 helicase, [ BACL30 MAG-120619-bin27]	50687.2	7.234
KRO93808.1 ABR96_05480 [ BACL30 MAG-120619-bin27]	8523.69	5.563
KRO93809.1 ABR96_05485 [ BACL30 MAG-120619-bin27]	12864.8	9.472
KRO93810.1 pyridoxamine 5'-phosphate oxidase [ BACL30 MAG-120619-bin27]	21284.3	8.317
KRO93811.1 ABR96_05500 [ BACL30 MAG-120619-bin27]	15406.8	4.851
KRO93812.1 deoxyribodipyrimidine photolyase [ BACL30 MAG-120619-bin27]	58395.6	8.551
KRO93813.1 NADPH-protochlorophyllide oxidoreductase [ BACL30 MAG-120619-bin27]	35273.5	7.936
KRO93814.1 ABR96_05490 [ BACL30 MAG-120619-bin27]	18660.2	9.151
KRO93818.1 ABR96_01900 [ BACL30 MAG-120619-bin27]	16425.5	4.52
KRO93819.1 branched-chain alpha-keto acid dehydrogenase subunit E2 [ BACL30 MAG-120619-bin27]	45195.8	5.397
KRO93820.1 S-adenosylmethionine:tRNA ribosyltransferase-isomerase [ BACL30 MAG-120619-bin27]	40060	5.919
KRO93821.1 superoxide dismutase [ BACL30 MAG-120619-bin27]	21607.2	5.27
KRO93822.1 peptidylprolyl isomerase [ BACL30 MAG-120619-bin27]	21565.3	4.406
KRO93823.1 ABR96_01925 [ BACL30 MAG-120619-bin27]	13457.2	5.016
KRO93826.1 molecular chaperone DnaJ [ BACL30 MAG-120619-bin27]	39254	6.678
KRO93827.1 general secretion pathway protein GspE [ BACL30 MAG-120619-bin27]	66443.8	5.474
KRO93828.1 ribosome biogenesis GTPase RsgA, [ BACL30 MAG-120619-bin27]	25674.9	7.98
KRO93829.1 molecular chaperone GrpE [ BACL30 MAG-120619-bin27]	24149.5	4.469
KRO93830.1 type IV pili twitching motility protein PilT, [ BACL30 MAG-120619-bin27]	38206.7	5.83
KRO93835.1 DNA gyrase subunit A [ BACL30 MAG-120619-bin27]	97176	4.991
KRO93836.1 ABR96_02575 [ BACL30 MAG-120619-bin27]	40884.1	5.143
KRO93837.1 lycopene cyclase [ BACL30 MAG-120619-bin27]	45670.4	5.652
KRO93839.1 ATPase [ BACL30 MAG-120619-bin27]	43463.2	6.389
KRO93842.1 glycinetRNA ligase subunit beta [ BACL30 MAG-120619-bin27]	78541.5	5.359
KRO93843.1 fatty acid desaturase [ BACL30 MAG-120619-bin27]	42470.4	8.712
KRO93844.1 geranylgeranyl diphosphate reductase [ BACL30 MAG-120619-bin27]	51170.5	6.211
KRO93847.1 elongation factor G [ BACL30 MAG-120619-bin27]	75769.6	4.94
KRO93848.1 elongation factor Tu [ BACL30 MAG-120619-bin27]	44759.2	5.041
KRO93849.1 30S ribosomal protein S10 [ BACL30 MAG-120619-bin27]	12081.2	8.712
KRO93850.1 ATP-dependent protease [ BACL30 MAG-120619-bin27]	24282.7	4.698
KRO93851.1 delta(24)-sterol C-methyltransferase [ BACL30 MAG-120619-bin27]	34869.8	7.512
KRO93854.1 glycogen synthase [ BACL30 MAG-120619-bin27]	55012.7	5.69
KRO93855.1 2-ketocyclohexanecarboxyl-CoA hydrolase [ BACL30 MAG-120619-bin27]	30806.9	5.321
KRO93856.1 2-succinyl-5-enolpyruvyl-6-hydroxy-3-cyclohexene-1-carboxylate synthase [ BACL30 MAG-120619-bin27]	61512.3	5.868
KRO93857.1 peptidase A26 [ BACL30 MAG-120619-bin27]	21198.8	9.545
KRO93858.1 ABR96_06520 [ BACL30 MAG-120619-bin27]	13231.9	4.075
KRO93862.1 Hepatitis C virus core protein [ BACL30 MAG-120619-bin27]	13817.8	11.623
KRO93863.1 radical SAM protein [ BACL30 MAG-120619-bin27]	35259	5.181
KRO93864.1 ABR96_01740 [ BACL30 MAG-120619-bin27]	10783.4	5.321
KRO93865.1 ABR96_01745 [ BACL30 MAG-120619-bin27]	20953.5	4.978
KRO93866.1 ABR96_01755 [ BACL30 MAG-120619-bin27]	11160.7	8.302
KRO93867.1 transcriptional regulator [ BACL30 MAG-120619-bin27]	11840.7	6.376
KRO93868.1 peptidase M32, [ BACL30 MAG-120619-bin27]	44978.7	5.219
KRO93873.1 30S ribosomal protein S1 [ BACL30 MAG-120619-bin27]	39915	4.507
KRO93874.1 haloacid dehalogenase [ BACL30 MAG-120619-bin27]	28883.8	5.169
KRO93875.1 S-adenosylmethionine synthase [ BACL30 MAG-120619-bin27]	44520.1	4.838
KRO93876.1 heme iron utilization protein [ BACL30 MAG-120619-bin27]	9500.76	5.169
KRO93877.1 sugar kinase [ BACL30 MAG-120619-bin27]	44378.9	7.936
KRO93885.1 rRNA methyltransferase [ BACL30 MAG-120619-bin27]	26128	6.148
KRO93886.1 cytochrome c-553-like protein [ BACL30 MAG-120619-bin27]	13130.3	8.302
KRO93887.1 cytochrome B6 [ BACL30 MAG-120619-bin27]	3927.76	6.033
KRO93888.1 16S rRNA (guanine(966)-N(2))-methyltransferase RsmD [ BACL30 MAG-120619-bin27]	20109	7.805
KRO93889.1 glutamine amidotransferase [ BACL30 MAG-120619-bin27]	21907.2	5.779
KRO93890.1 ABR96_04800 [ BACL30 MAG-120619-bin27]	8742.89	7.571
KRO93891.1 thioredoxin [ BACL30 MAG-120619-bin27]	11610.4	4.851
KRO93892.1 inosine-5-monophosphate dehydrogenase [ BACL30 MAG-120619-bin27]	40429.7	5.448
KRO93893.1 ABR96_04815 [ BACL30 MAG-120619-bin27]	16484.9	4.724
KRO93894.1 serine hydrolase, [ BACL30 MAG-120619-bin27]	28437.7	5.83
KRO93899.1 ABC transporter ATP-binding protein [ BACL30 MAG-120619-bin27]	57253.6	7.863
KRO93900.1 pseudouridine synthase [ BACL30 MAG-120619-bin27]	34828.6	8.858
KRO93901.1 ribosome biogenesis GTPase YlqF [ BACL30 MAG-120619-bin27]	32717.2	9.341
KRO93902.1 universal stress protein [ BACL30 MAG-120619-bin27]	13208.2	4.329
KRO93903.1 phosphoglycerate kinase [ BACL30 MAG-120619-bin27]	41566.7	4.889
KRO93910.1 ABR96_10110 [ BACL30 MAG-120619-bin27]	8083.26	6.491
KRO93911.1 alpha/beta hydrolase [ BACL30 MAG-120619-bin27]	21807.5	9.341
KRO93912.1 RNA-binding protein [ BACL30 MAG-120619-bin27]	11988	5.029
KRO93913.1 bacteriocin [ BACL30 MAG-120619-bin27]	5686.51	8.77
KRO93914.1 ABR96_10130 [ BACL30 MAG-120619-bin27]	14077.3	4.952
KRO93915.1 ABR96_10135 [ BACL30 MAG-120619-bin27]	8173.02	4.101
KRO93916.1 VIC family potassium channel protein [ BACL30 MAG-120619-bin27]	41001.3	7.834
KRO93917.1 light-independent protochlorophyllide reductase subunit N [ BACL30 MAG-120619-bin27]	45489.7	5.143
KRO93920.1 ABR96_03455 [ BACL30 MAG-120619-bin27]	18553.9	4.851
KRO93921.1 ABR96_03460 [ BACL30 MAG-120619-bin27]	13985.3	11.096
KRO93922.1 ABR96_03465 [ BACL30 MAG-120619-bin27]	8087.12	4.685
KRO93923.1 16S rRNA methyltransferase [ BACL30 MAG-120619-bin27]	30164.1	7.527
KRO93924.1 ABR96_03480 [ BACL30 MAG-120619-bin27]	11357.3	9.165
KRO93925.1 pyruvate dehydrogenase [ BACL30 MAG-120619-bin27]	35665.1	4.927
KRO93926.1 preprotein translocase subunit SecD, [ BACL30 MAG-120619-bin27]	46897.2	5.181
KRO93927.1 ABR96_03450, [ BACL30 MAG-120619-bin27]	13859.6	10.058
KRO93933.1 ABR96_01595 [ BACL30 MAG-120619-bin27]	19827.7	7.571
KRO93934.1 cation transporter [ BACL30 MAG-120619-bin27]	32842.3	5.55
KRO93935.1 manganese transporter [ BACL30 MAG-120619-bin27]	27428.8	6.59
KRO93936.1 ABR96_01620 [ BACL30 MAG-120619-bin27]	29589.3	7.834
KRO93937.1 ABR96_01605 [ BACL30 MAG-120619-bin27]	48985.7	6.059
KRO93938.1 metal ABC transporter substrate-binding protein [ BACL30 MAG-120619-bin27]	32074.3	7.293
KRO93944.1 photosystem I assembly protein [ BACL30 MAG-120619-bin27]	19499	9.297
KRO93945.1 peptidylprolyl isomerase [ BACL30 MAG-120619-bin27]	25070.7	7.234
KRO93946.1 acetolactate synthase [ BACL30 MAG-120619-bin27]	18742.8	5.283
KRO93947.1 alpha/beta hydrolase [ BACL30 MAG-120619-bin27]	35347.3	10.511
KRO93948.1 cytochrome b6-f complex subunit PetM [ BACL30 MAG-120619-bin27]	3386.05	3.795
KRO93949.1 3-beta hydroxysteroid dehydrogenase [ BACL30 MAG-120619-bin27]	35247.2	4.952
KRO93950.1 ABR96_00475 [ BACL30 MAG-120619-bin27]	8115.02	4.863
KRO93951.1 pseudouridine synthase, [ BACL30 MAG-120619-bin27]	21988.2	10.804
KRO93952.1 N2,N2-dimethylguanosine tRNA methyltransferase [ BACL30 MAG-120619-bin27]	40995.3	7.556
KRO93956.1 molecular chaperone DnaJ [ BACL30 MAG-120619-bin27]	39936.2	5.283
KRO93957.1 ABR96_10485 [ BACL30 MAG-120619-bin27]	30190.7	8.814
KRO93958.1 ATP adenylyltransferase [ BACL30 MAG-120619-bin27]	31003.2	6.224
KRO93959.1 ABR96_10480 [ BACL30 MAG-120619-bin27]	58817.4	10.16
KRO93960.1 sporulation protein SpoIID [ BACL30 MAG-120619-bin27]	32657.8	9.151
KRO93963.1 ABR96_06870 [ BACL30 MAG-120619-bin27]	37325.9	5.601
KRO93964.1 ABR96_06875 [ BACL30 MAG-120619-bin27]	19102.3	7.512
KRO93965.1 sugar ABC transporter substrate-binding protein [ BACL30 MAG-120619-bin27]	46920.8	5.105
KRO93966.1 sugar ABC transporter permease [ BACL30 MAG-120619-bin27]	31235.3	10.131
KRO93967.1 sugar ABC transporter [ BACL30 MAG-120619-bin27]	27892.4	7.497
KRO93972.1 N-acetylglucosamine-6-phosphate isomerase [ BACL30 MAG-120619-bin27]	26416.6	6.678
KRO93973.1 ribonuclease Z [ BACL30 MAG-120619-bin27]	34552.3	5.906
KRO93974.1 cytochrome c-550 [ BACL30 MAG-120619-bin27]	18668.4	5.016
KRO93975.1 ABR96_01175 [ BACL30 MAG-120619-bin27]	15057.4	9.092
KRO93976.1 ferredoxin [ BACL30 MAG-120619-bin27]	10681.7	3.77
KRO93977.1 ribosomal protein L11 methyltransferase [ BACL30 MAG-120619-bin27]	32657.6	4.584
KRO93978.1 ABR96_01160 [ BACL30 MAG-120619-bin27]	44790.3	6.605
KRO93985.1 ABR96_00900 [ BACL30 MAG-120619-bin27]	9259.59	4.965
KRO93986.1 ABR96_00905 [ BACL30 MAG-120619-bin27]	15789.1	5.779
KRO93987.1 photosystem I assembly protein [ BACL30 MAG-120619-bin27]	19404.6	4.495
KRO93988.1 two-component system response regulator [ BACL30 MAG-120619-bin27]	27455.8	5.499
KRO93989.1 ATPase P [ BACL30 MAG-120619-bin27]	78862.7	5.677
KRO93990.1 thymidylate kinase [ BACL30 MAG-120619-bin27]	23840.2	4.978
KRO93996.1 multidrug ABC transporter, [ BACL30 MAG-120619-bin27]	51380	5.652
KRO93997.1 ABR96_07685 [ BACL30 MAG-120619-bin27]	11021.5	5.194
KRO93998.1 ABR96_07690 [ BACL30 MAG-120619-bin27]	8951.35	5.512
KRO93999.1 ABC transporter substrate-binding protein [ BACL30 MAG-120619-bin27]	35273.9	6.453
KRO94000.1 ABR96_07700 [ BACL30 MAG-120619-bin27]	30135.5	7.819
KRO94001.1 ABR96_07705 [ BACL30 MAG-120619-bin27]	30369	8.126
KRO94002.1 ABR96_07710 [ BACL30 MAG-120619-bin27]	25022.5	5.181
KRO94003.1 ABR96_07715 [ BACL30 MAG-120619-bin27]	32534.7	6.148
KRO94010.1 ABC transporter ATP-binding protein [ BACL30 MAG-120619-bin27]	26397.4	5.753
KRO94011.1 organic solvent tolerance protein OstA [ BACL30 MAG-120619-bin27]	16269.8	9.004
KRO94012.1 GTP-binding protein TypA [ BACL30 MAG-120619-bin27]	66590.1	5.105
KRO94013.1 ABR96_07660 [ BACL30 MAG-120619-bin27]	7470.62	11.374
KRO94014.1 ABR96_07665 [ BACL30 MAG-120619-bin27]	12976.8	4.291
KRO94015.1 ABR96_07670 [ BACL30 MAG-120619-bin27]	20407.8	6.198
KRO94016.1 carboxypeptidase, [ BACL30 MAG-120619-bin27]	19506.9	7.468
KRO94017.1 ABR96_07650 [ BACL30 MAG-120619-bin27]	13360.6	5.156
KRO94020.1 preprotein translocase subunit TatC [ BACL30 MAG-120619-bin27]	27584.9	6.59
KRO94021.1 ABR96_10040 [ BACL30 MAG-120619-bin27]	13713.7	5.067
KRO94022.1 cytochrome b6-f complex iron-sulfur subunit [ BACL30 MAG-120619-bin27]	19452.9	6.109
KRO94023.1 apocytochrome f [ BACL30 MAG-120619-bin27]	32600	4.749
KRO94024.1 prolipoprotein diacylglyceryl transferase [ BACL30 MAG-120619-bin27]	31537.4	9.94
KRO94025.1 precorrin methylase [ BACL30 MAG-120619-bin27]	27571.7	5.575
KRO94026.1 malate:quinone oxidoreductase, [ BACL30 MAG-120619-bin27]	41047.4	7.468
KRO94032.1 cobalamin biosynthesis protein CobW [ BACL30 MAG-120619-bin27]	39698.7	4.838
KRO94033.1 ABR96_04425 [ BACL30 MAG-120619-bin27]	18196.6	8.156
KRO94034.1 porin [ BACL30 MAG-120619-bin27]	56390.7	4.774
KRO94035.1 iron ABC transporter substrate-binding protein [ BACL30 MAG-120619-bin27]	39183.6	9.78
KRO94036.1 iron ABC transporter, [ BACL30 MAG-120619-bin27]	46553	10.672
KRO94041.1 ABR96_04080, [ BACL30 MAG-120619-bin27]	9106.65	9.619
KRO94042.1 anti-anti-sigma factor [ BACL30 MAG-120619-bin27]	12561.3	5.753
KRO94043.1 anthranilate phosphoribosyltransferase [ BACL30 MAG-120619-bin27]	35077.2	4.825
KRO94044.1 ABR96_04105 [ BACL30 MAG-120619-bin27]	12324.5	4.863
KRO94045.1 ABR96_04110 [ BACL30 MAG-120619-bin27]	64418.7	8.287
KRO94046.1 ABR96_04115 [ BACL30 MAG-120619-bin27]	9796.82	6.605
KRO94047.1 ribonuclease III [ BACL30 MAG-120619-bin27]	15111.2	7.029
KRO94048.1 peptide methionine sulfoxide reductase, [ BACL30 MAG-120619-bin27]	20744.2	5.092
KRO94053.1 alpha/beta hydrolase [ BACL30 MAG-120619-bin27]	34959	6.046
KRO94054.1 RNA-binding protein [ BACL30 MAG-120619-bin27]	15282.1	6.678
KRO94055.1 acyl-phosphate glycerol 3-phosphate acyltransferase [ BACL30 MAG-120619-bin27]	24155.1	11.462
KRO94056.1 malonyl CoA-ACP transacylase [ BACL30 MAG-120619-bin27]	30322.7	4.736
KRO94057.1 3-oxoacyl-ACP synthase, [ BACL30 MAG-120619-bin27]	28231	4.736
KRO94058.1 ABR96_04245 [ BACL30 MAG-120619-bin27]	9327.65	6.16
KRO94059.1 tRNA threonylcarbamoyladenosine biosynthesis protein TsaB [ BACL30 MAG-120619-bin27]	21415.8	4.902
KRO94060.1 ABR96_04255 [ BACL30 MAG-120619-bin27]	21582.9	11.301
KRO94065.1 ABR96_06570, [ BACL30 MAG-120619-bin27]	12929.7	6.532
KRO94066.1 FAD-binding protein [ BACL30 MAG-120619-bin27]	48835	5.054
KRO94067.1 acetylornithine aminotransferase [ BACL30 MAG-120619-bin27]	42959.6	7.805
KRO94068.1 cytosine deaminase [ BACL30 MAG-120619-bin27]	45648.4	7.029
KRO94069.1 ABR96_06585 [ BACL30 MAG-120619-bin27]	17340.2	4.088
KRO94070.1 bifunctional folylpolyglutamate synthase/dihydrofolate synthase [ BACL30 MAG-120619-bin27]	43788.9	5.588
KRO94075.1 ABR96_05600 [ BACL30 MAG-120619-bin27]	16774.9	5.512
KRO94076.1 ABR96_05605 [ BACL30 MAG-120619-bin27]	6346.08	4.177
KRO94077.1 ribonuclease J [ BACL30 MAG-120619-bin27]	73454.3	7.088
KRO94078.1 4-hydroxy-tetrahydrodipicolinate synthase [ BACL30 MAG-120619-bin27]	29127.4	5.143
KRO94079.1 aspartate-semialdehyde dehydrogenase [ BACL30 MAG-120619-bin27]	38411.1	5.118
KRO94086.1 glutathione S-transferase [ BACL30 MAG-120619-bin27]	21785.9	5.321
KRO94087.1 DNA ligase-associated DEXH box helicase [ BACL30 MAG-120619-bin27]	92442.9	7.249
KRO94088.1 ABR96_03260 [ BACL30 MAG-120619-bin27]	8055.2	8.126
KRO94091.1 topoisomerase IV [ BACL30 MAG-120619-bin27]	91594.3	5.588
KRO94092.1 ABR96_06150 [ BACL30 MAG-120619-bin27]	32580.2	7.907
KRO94093.1 amidophosphoribosyltransferase [ BACL30 MAG-120619-bin27]	52530.8	5.308
KRO94094.1 epoxyqueuosine reductase, [ BACL30 MAG-120619-bin27]	32800.5	6.766
KRO94099.1 glycinetRNA ligase, [ BACL30 MAG-120619-bin27]	22585.3	4.457
KRO94100.1 ubiquinone biosynthesis methyltransferase UbiE [ BACL30 MAG-120619-bin27]	25317	7.805
KRO94101.1 imidazole glycerol phosphate synthase subunit HisF [ BACL30 MAG-120619-bin27]	26635.5	5.016
KRO94102.1 cytochrome B6 [ BACL30 MAG-120619-bin27]	7575.59	5.016
KRO94103.1 16S rRNA methyltransferase [ BACL30 MAG-120619-bin27]	38236.9	5.664
KRO94104.1 ABR96_01095 [ BACL30 MAG-120619-bin27]	7780.29	3.757
KRO94105.1 chitin-binding protein [ BACL30 MAG-120619-bin27]	32758.6	6.148
KRO94106.1 carboxypeptidase [ BACL30 MAG-120619-bin27]	72082.4	7.161
KRO94114.1 lipoyl synthase [ BACL30 MAG-120619-bin27]	32192.8	5.55
KRO94118.1 ABR96_05810 [ BACL30 MAG-120619-bin27]	14528.8	8.741
KRO94119.1 ABR96_05825 [ BACL30 MAG-120619-bin27]	8209.28	4.991
KRO94120.1 ABR96_05830 [ BACL30 MAG-120619-bin27]	6346.01	4.431
KRO94121.1 lysophospholipase [ BACL30 MAG-120619-bin27]	64047.4	5.13
KRO94122.1 ABR96_05845 [ BACL30 MAG-120619-bin27]	11755.3	7.512
KRO94123.1 ABR96_05815 [ BACL30 MAG-120619-bin27]	10690.1	4.558
KRO94124.1 serine protease [ BACL30 MAG-120619-bin27]	38729.3	10.847
KRO94125.1 ABR96_05840 [ BACL30 MAG-120619-bin27]	8364.39	4.902
KRO94126.1 ABR96_05850, [ BACL30 MAG-120619-bin27]	7073	8.624
KRO94130.1 ABR96_03665 [ BACL30 MAG-120619-bin27]	13388.2	7.263
KRO94131.1 ABR96_03670 [ BACL30 MAG-120619-bin27]	10680.4	8.463
KRO94132.1 ABR96_03675 [ BACL30 MAG-120619-bin27]	6790.89	4.851
KRO94133.1 ABR96_03680 [ BACL30 MAG-120619-bin27]	13473.5	7.527
KRO94134.1 ferrochelatase [ BACL30 MAG-120619-bin27]	43223.4	5.194
KRO94135.1 integrase, [ BACL30 MAG-120619-bin27]	39734.2	8.902
KRO94136.1 metallophosphoesterase [ BACL30 MAG-120619-bin27]	33381.9	9.37
KRO94137.1 acetolactate synthase catalytic subunit [ BACL30 MAG-120619-bin27]	63208	5.486
KRO94138.1 peptidase M23 [ BACL30 MAG-120619-bin27]	19248.9	11.169
KRO94143.1 ABR96_09155 [ BACL30 MAG-120619-bin27]	13585.8	4.787
KRO94144.1 NAD(P)H-quinone oxidoreductase subunit 4 [ BACL30 MAG-120619-bin27]	58389.4	7.761
KRO94145.1 NAD(P)H-quinone oxidoreductase subunit F [ BACL30 MAG-120619-bin27]	71572.9	5.614
KRO94146.1 ABR96_09170 [ BACL30 MAG-120619-bin27]	25642.3	11.125
KRO94147.1 transcriptional regulator [ BACL30 MAG-120619-bin27]	35828.5	7.702
KRO94148.1 segregation and condensation protein A, [ BACL30 MAG-120619-bin27]	32050.4	4.991
KRO94154.1 two-component system response regulator [ BACL30 MAG-120619-bin27]	26152.9	5.13
KRO94155.1 ABR96_04935 [ BACL30 MAG-120619-bin27]	49110	6.224
KRO94156.1 high light inducible protein [ BACL30 MAG-120619-bin27]	8447.72	4.444
KRO94157.1 high light inducible protein [ BACL30 MAG-120619-bin27]	4874.65	4.724
KRO94158.1 ABR96_04950 [ BACL30 MAG-120619-bin27]	8872.87	4.749
KRO94159.1 ABR96_04960 [ BACL30 MAG-120619-bin27]	33685.9	6.262
KRO94160.1 ABR96_04965 [ BACL30 MAG-120619-bin27]	34675.1	5.677
KRO94161.1 ABR96_04925 [ BACL30 MAG-120619-bin27]	17511.8	5.003
KRO94162.1 ABR96_04955 [ BACL30 MAG-120619-bin27]	9570.04	6.795
KRO94167.1 ABR96_05700 [ BACL30 MAG-120619-bin27]	8835.81	3.363
KRO94168.1 ABR96_05705 [ BACL30 MAG-120619-bin27]	12824.9	10.16
KRO94169.1 ABR96_05710 [ BACL30 MAG-120619-bin27]	10425	3.516
KRO94170.1 DNA primase [ BACL30 MAG-120619-bin27]	78192	6.122
KRO94171.1 ABR96_05725 [ BACL30 MAG-120619-bin27]	7944.95	5.385
KRO94172.1 ATP-dependent DNA helicase RuvA [ BACL30 MAG-120619-bin27]	24055.6	5.347
KRO94173.1 nucleotidyltransferase [ BACL30 MAG-120619-bin27]	46521.6	9.677
KRO94174.1 ABR96_05720 [ BACL30 MAG-120619-bin27]	29409.3	10.394
KRO94175.1 ABR96_05730 [ BACL30 MAG-120619-bin27]	19195.4	8.214
KRO94176.1 30S ribosomal protein S15, [ BACL30 MAG-120619-bin27]	8014.24	9.78
KRO94182.1 1,4-alpha-glucan branching protein [ BACL30 MAG-120619-bin27]	88920.6	5.143
KRO94183.1 uroporphyrinogen decarboxylase [ BACL30 MAG-120619-bin27]	38841.6	5.385
KRO94184.1 NAD-dependent epimerase [ BACL30 MAG-120619-bin27]	37182.9	7.395
KRO94185.1 ABR96_02980 [ BACL30 MAG-120619-bin27]	9064.47	8.2
KRO94186.1 alpha/beta hydrolase [ BACL30 MAG-120619-bin27]	56656.4	5.41
KRO94187.1 ABR96_02990 [ BACL30 MAG-120619-bin27]	28421.6	8.96
KRO94193.1 POLO box duplicated region [ BACL30 MAG-120619-bin27]	23678.5	4.774
KRO94194.1 ABR96_09070 [ BACL30 MAG-120619-bin27]	9269.73	4.368
KRO94195.1 shikimate kinase [ BACL30 MAG-120619-bin27]	21919	5.245
KRO94196.1 6-pyruvoyl tetrahydropterin synthase [ BACL30 MAG-120619-bin27]	34715.4	5.321
KRO94197.1 riboflavin biosynthesis protein RibD [ BACL30 MAG-120619-bin27]	23224.9	6.634
KRO94198.1 ABR96_09095 [ BACL30 MAG-120619-bin27]	44463.5	5.639
KRO94199.1 ABR96_09090 [ BACL30 MAG-120619-bin27]	13511.9	7.878
KRO94200.1 ABR96_09100 [ BACL30 MAG-120619-bin27]	14428.2	4.571
KRO94205.1 addiction module component [ BACL30 MAG-120619-bin27]	8160.18	5.868
KRO94206.1 AbrB family transcriptional regulator [ BACL30 MAG-120619-bin27]	9103.34	4.546
KRO94207.1 RIP metalloprotease RseP [ BACL30 MAG-120619-bin27]	37780	7.278
KRO94208.1 30S ribosomal protein S14 [ BACL30 MAG-120619-bin27]	11593.6	11.008
KRO94209.1 polyribonucleotide nucleotidyltransferase [ BACL30 MAG-120619-bin27]	76578.6	5.041
KRO94210.1 3'(2'),5'-bisphosphate nucleotidase CysQ [ BACL30 MAG-120619-bin27]	32396	4.596
KRO94211.1 growth inhibitor PemK [ BACL30 MAG-120619-bin27]	12349.2	8.2
KRO94212.1 16S rRNA methyltransferase, [ BACL30 MAG-120619-bin27]	22960.6	8.302
KRO94222.1 fatty acid desaturase [ BACL30 MAG-120619-bin27]	34371.9	8.126
KRO94223.1 homoserine acetyltransferase [ BACL30 MAG-120619-bin27]	35958.6	5.563
KRO94224.1 F420-0:Gamma-glutamyl ligase [ BACL30 MAG-120619-bin27]	41938.6	7.395
KRO94225.1 haloacid dehalogenase [ BACL30 MAG-120619-bin27]	36156	5.296
KRO94226.1 phosphate starvation-inducible protein PhoH [ BACL30 MAG-120619-bin27]	50195.4	5.27
KRO94231.1 HD family phosphohydrolase [ BACL30 MAG-120619-bin27]	75935.6	10.16
KRO94232.1 carboxylate-amine ligase [ BACL30 MAG-120619-bin27]	54456	5.321
KRO94233.1 ABR96_07590 [ BACL30 MAG-120619-bin27]	19650.2	10.014
KRO94234.1 ABR96_07595 [ BACL30 MAG-120619-bin27]	16946.4	9.165
KRO94235.1 ABR96_07600 [ BACL30 MAG-120619-bin27]	16032.7	4.342
KRO94236.1 ABR96_07605 [ BACL30 MAG-120619-bin27]	7936.94	10.818
KRO94237.1 nucleoside-diphosphate sugar epimerase, [ BACL30 MAG-120619-bin27]	49421.1	5.054
KRO94245.1 ABC transporter ATP-binding protein [ BACL30 MAG-120619-bin27]	27604.5	4.787
KRO94246.1 ABC transporter substrate-binding protein [ BACL30 MAG-120619-bin27]	46678.8	5.296
KRO94247.1 urease accessory protein UreG [ BACL30 MAG-120619-bin27]	21314.5	4.813
KRO94248.1 urease accessory protein UreF [ BACL30 MAG-120619-bin27]	22697.3	5.207
KRO94257.1 molecular chaperone DnaK, [ BACL30 MAG-120619-bin27]	52902.2	5.906
KRO94258.1 ABR96_10995 [ BACL30 MAG-120619-bin27]	32021.2	8.361
KRO94259.1 ferredoxinnitrite reductase [ BACL30 MAG-120619-bin27]	8007.13	8.58
KRO94260.1 uracil phosphoribosyltransferase [ BACL30 MAG-120619-bin27]	19475.5	5.385
KRO94261.1 preprotein translocase subunit SecG [ BACL30 MAG-120619-bin27]	7819.28	9.077
KRO94262.1 methionine sulfoxide reductase B [ BACL30 MAG-120619-bin27]	17670.1	9.004
KRO94263.1 molecular chaperone GroEL [ BACL30 MAG-120619-bin27]	57413.8	5.003
KRO94264.1 2,3-bisphosphoglycerate-independent phosphoglycerate mutase [ BACL30 MAG-120619-bin27]	57775.7	5.423
KRO94270.1 ABR96_00025 [ BACL30 MAG-120619-bin27]	7299.97	3.986
KRO94271.1 Fe-S cluster containing protein [ BACL30 MAG-120619-bin27]	35597.3	6.927
KRO94272.1 NAD(P)H-quinone oxidoreductase [ BACL30 MAG-120619-bin27]	16701.5	9.063
KRO94273.1 50S ribosomal protein L3 [ BACL30 MAG-120619-bin27]	22760.2	9.472
KRO94274.1 50S ribosomal protein L4 [ BACL30 MAG-120619-bin27]	22608.2	9.692
KRO94275.1 50S ribosomal protein L23 [ BACL30 MAG-120619-bin27]	11279.1	10.657
KRO94276.1 DNA recombination/repair protein RecA, [ BACL30 MAG-120619-bin27]	38832.3	6.678
KRO94277.1 AAA family ATPase [ BACL30 MAG-120619-bin27]	59396.2	6.16
KRO94284.1 ABR96_10550, [ BACL30 MAG-120619-bin27]	13244	4.622
KRO94285.1 glycosyltransferase [ BACL30 MAG-120619-bin27]	30854.5	4.8
KRO94286.1 glycosyltransferase [ BACL30 MAG-120619-bin27]	21913.1	4.609
KRO94287.1 bleomycin hydrolase [ BACL30 MAG-120619-bin27]	17867.3	6.402
KRO94288.1 bleomycin hydrolase [ BACL30 MAG-120619-bin27]	19515.2	5.308
KRO94289.1 ABR96_10575 [ BACL30 MAG-120619-bin27]	9393.52	4.622
KRO94290.1 chorismate-binding protein [ BACL30 MAG-120619-bin27]	20892.3	4.52
KRO94291.1 dihydrobiliverdin:ferredoxin oxidoreductase [ BACL30 MAG-120619-bin27]	27062.4	5.105
KRO94292.1 phycoerythrobilin:ferredoxin oxidoreductase [ BACL30 MAG-120619-bin27]	29421.5	5.067
KRO94293.1 ferrochelatase [ BACL30 MAG-120619-bin27]	43230.2	4.927
KRO94301.1 cobalamin biosynthesis protein CobW [ BACL30 MAG-120619-bin27]	37335.4	5.169
KRO94302.1 ABR96_05100 [ BACL30 MAG-120619-bin27]	9771.04	4.813
KRO94303.1 ABR96_05105 [ BACL30 MAG-120619-bin27]	8046.83	3.872
KRO94304.1 XRE family transcriptional regulator [ BACL30 MAG-120619-bin27]	29422	8.434
KRO94305.1 cupin [ BACL30 MAG-120619-bin27]	24426.5	5.69
KRO94306.1 ABR96_05125 [ BACL30 MAG-120619-bin27]	7968.11	4.711
KRO94307.1 ABR96_05130 [ BACL30 MAG-120619-bin27]	11127.6	4.762
KRO94308.1 ABR96_05090 [ BACL30 MAG-120619-bin27]	30535.5	4.571
KRO94309.1 ABR96_05115 [ BACL30 MAG-120619-bin27]	12139.5	4.368
KRO94314.1 ABR96_10820 [ BACL30 MAG-120619-bin27]	31156.3	7.059
KRO94315.1 ABR96_10825 [ BACL30 MAG-120619-bin27]	62117.2	5.359
KRO94316.1 ABR96_10830 [ BACL30 MAG-120619-bin27]	23406.7	7.732
KRO94317.1 transcriptional regulator [ BACL30 MAG-120619-bin27]	15657.7	5.029
KRO94318.1 ABR96_10840 [ BACL30 MAG-120619-bin27]	24878.4	5.105
KRO94319.1 glycosyl hydrolase family 57 [ BACL30 MAG-120619-bin27]	53737	5.003
KRO94320.1 ABR96_10850 [ BACL30 MAG-120619-bin27]	7701	11.14
KRO94321.1 fatty acid desaturase [ BACL30 MAG-120619-bin27]	41534.9	8.682
KRO94327.1 phosphopantetheine adenylyltransferase [ BACL30 MAG-120619-bin27]	17538.1	5.766
KRO94328.1 ABR96_06020 [ BACL30 MAG-120619-bin27]	33083.9	5.181
KRO94329.1 ABR96_06030 [ BACL30 MAG-120619-bin27]	17971.6	8.653
KRO94330.1 ABR96_06035 [ BACL30 MAG-120619-bin27]	24432.1	4.978
KRO94331.1 ABR96_06050, [ BACL30 MAG-120619-bin27]	7306.33	6.16
KRO94332.1 diguanylate cyclase [ BACL30 MAG-120619-bin27]	17225.6	5.308
KRO94333.1 D-alanyl-D-alanine carboxypeptidase [ BACL30 MAG-120619-bin27]	44751.4	10.511
KRO94334.1 cysteine desulfurase [ BACL30 MAG-120619-bin27]	39545.4	5.842
KRO94335.1 diaminopimelate epimerase [ BACL30 MAG-120619-bin27]	39200.3	4.507
KRO94340.1 ABC transporter ATP-binding protein [ BACL30 MAG-120619-bin27]	28901.2	5.842
KRO94341.1 mammalian cell entry protein [ BACL30 MAG-120619-bin27]	31208.7	8.492
KRO94342.1 magnesium chelatase [ BACL30 MAG-120619-bin27]	74888	4.762
KRO94343.1 NUDIX hydrolase [ BACL30 MAG-120619-bin27]	20258.1	4.431
KRO94344.1 deoxyribodipyrimidine photolyase [ BACL30 MAG-120619-bin27]	53894.2	5.715
KRO94345.1 ABR96_01510, [ BACL30 MAG-120619-bin27]	38975.3	8.858
KRO94349.1 tRNA (guanine-N1)-methyltransferase, [ BACL30 MAG-120619-bin27]	17582.3	4.876
KRO94350.1 CpeS-like protein [ BACL30 MAG-120619-bin27]	18392.5	4.596
KRO94351.1 GTPase Era [ BACL30 MAG-120619-bin27]	33422.5	5.639
KRO94352.1 ABR96_10290 [ BACL30 MAG-120619-bin27]	18707.1	4.457
KRO94353.1 dienelactone hydrolase [ BACL30 MAG-120619-bin27]	53908.8	7.907
KRO94354.1 ABR96_10300 [ BACL30 MAG-120619-bin27]	25190.7	9.238
KRO94355.1 ABR96_10305 [ BACL30 MAG-120619-bin27]	17244.3	9.063
KRO94356.1 phosphate starvation-inducible protein PhoH [ BACL30 MAG-120619-bin27]	37111.7	5.957
KRO94357.1 30S ribosomal protein S16 [ BACL30 MAG-120619-bin27]	14325.2	8.99
KRO94358.1 signal recognition particle, [ BACL30 MAG-120619-bin27]	37466.7	8.083
KRO94365.1 high light inducible protein [ BACL30 MAG-120619-bin27]	9006.21	4.94
KRO94366.1 ABR96_02685 [ BACL30 MAG-120619-bin27]	24523.8	8.551
KRO94367.1 4-hydroxy-tetrahydrodipicolinate reductase [ BACL30 MAG-120619-bin27]	29605.8	5.194
KRO94368.1 magnesium chelatase [ BACL30 MAG-120619-bin27]	147297	4.889
KRO94369.1 triosephosphate isomerase [ BACL30 MAG-120619-bin27]	26426.9	4.94
KRO94370.1 dihydropteroate synthase [ BACL30 MAG-120619-bin27]	26931	6.912
KRO94384.1 ABR96_03830 [ BACL30 MAG-120619-bin27]	35901.9	11.052
KRO94385.1 ABR96_03840 [ BACL30 MAG-120619-bin27]	22467.9	9.063
KRO94386.1 ABR96_03850 [ BACL30 MAG-120619-bin27]	30053.4	8.96
KRO94387.1 ABR96_03855 [ BACL30 MAG-120619-bin27]	7687.81	10.028
KRO94388.1 exodeoxyribonuclease III [ BACL30 MAG-120619-bin27]	30797.9	4.889
KRO94389.1 glycolate oxidase subunit GlcD [ BACL30 MAG-120619-bin27]	52438.8	4.965
KRO94390.1 ABR96_03835 [ BACL30 MAG-120619-bin27]	41923.2	6.173
KRO94391.1 ABR96_03845 [ BACL30 MAG-120619-bin27]	24769.2	7.351
KRO94400.1 ABR96_07910 [ BACL30 MAG-120619-bin27]	18371.2	7.688
KRO94401.1 ABR96_07920 [ BACL30 MAG-120619-bin27]	42806.8	9.268
KRO94402.1 ABR96_07925 [ BACL30 MAG-120619-bin27]	7446.11	3.999
KRO94403.1 ABR96_07930 [ BACL30 MAG-120619-bin27]	9392.8	8.551
KRO94404.1 AbrB family transcriptional regulator [ BACL30 MAG-120619-bin27]	12641.5	6.478
KRO94405.1 Fur family transcriptional regulator [ BACL30 MAG-120619-bin27]	14963.2	7.293
KRO94406.1 glutaredoxin, [ BACL30 MAG-120619-bin27]	24570.8	5.855
KRO94407.1 ABR96_07935 [ BACL30 MAG-120619-bin27]	10562.4	5.753
KRO94416.1 ABR96_00780 [ BACL30 MAG-120619-bin27]	11559.7	4.253
KRO94417.1 amidase [ BACL30 MAG-120619-bin27]	27246.9	5.881
KRO94418.1 glutamyl-tRNA amidotransferase [ BACL30 MAG-120619-bin27]	10774.3	4.749
KRO94419.1 beta-carotene hydroxylase [ BACL30 MAG-120619-bin27]	39264.9	10.847
KRO94420.1 isoleucyl-tRNA synthetase [ BACL30 MAG-120619-bin27]	18452.3	5.919
KRO94421.1 isoleucinetRNA ligase [ BACL30 MAG-120619-bin27]	106306	5.448
KRO94422.1 ABR96_00815 [ BACL30 MAG-120619-bin27]	17893.2	4.952
KRO94423.1 ABR96_00820 [ BACL30 MAG-120619-bin27]	10846.3	4.304
KRO94424.1 ABR96_00825 [ BACL30 MAG-120619-bin27]	22853.6	9.048
KRO94434.1 ABR96_10725 [ BACL30 MAG-120619-bin27]	13004.7	4.393
KRO94435.1 acetyltransferase [ BACL30 MAG-120619-bin27]	31478.1	5.944
KRO94436.1 ABR96_10735 [ BACL30 MAG-120619-bin27]	21116.9	9.721
KRO94437.1 ABR96_10740 [ BACL30 MAG-120619-bin27]	7579.57	4.685
KRO94438.1 ABR96_10745 [ BACL30 MAG-120619-bin27]	6850.89	4.088
KRO94439.1 ABR96_10750 [ BACL30 MAG-120619-bin27]	19952.4	4.342
KRO94440.1 high light inducible protein [ BACL30 MAG-120619-bin27]	4844.62	4.571
KRO94441.1 ATP-dependent DNA helicase RecQ [ BACL30 MAG-120619-bin27]	67717.2	6.737
KRO94442.1 glucose-6-phosphate isomerase [ BACL30 MAG-120619-bin27]	57466.3	4.762
KRO94443.1 helicase DnaB [ BACL30 MAG-120619-bin27]	27296.5	9.253
KRO94449.1 ABR96_05320 [ BACL30 MAG-120619-bin27]	7495.18	11.14
KRO94450.1 ABR96_05330 [ BACL30 MAG-120619-bin27]	11261.7	11.477
KRO94451.1 CopG family transcriptional regulator [ BACL30 MAG-120619-bin27]	9647.88	5.423
KRO94452.1 toxin [ BACL30 MAG-120619-bin27]	10125.5	5.779
KRO94453.1 ABR96_05345 [ BACL30 MAG-120619-bin27]	27228.4	7.468
KRO94454.1 ABR96_05350 [ BACL30 MAG-120619-bin27]	22459.4	5.181
KRO94455.1 ABR96_05360 [ BACL30 MAG-120619-bin27]	32515.4	4.825
KRO94456.1 ABR96_05365 [ BACL30 MAG-120619-bin27]	22981.2	10.555
KRO94457.1 ABR96_05355 [ BACL30 MAG-120619-bin27]	16235.8	11.242
KRO94464.1 ABR96_07545 [ BACL30 MAG-120619-bin27]	13389.4	7.834
KRO94465.1 ABR96_07550 [ BACL30 MAG-120619-bin27]	27182.2	4.863
KRO94466.1 ABR96_07560 [ BACL30 MAG-120619-bin27]	12872.8	9.955
KRO94467.1 ABR96_07565 [ BACL30 MAG-120619-bin27]	35202.9	4.52
KRO94468.1 ATP-dependent RNA helicase RhlE, [ BACL30 MAG-120619-bin27]	37665.4	9.238
KRO94469.1 ABR96_07555 [ BACL30 MAG-120619-bin27]	27801.2	4.724
KRO94474.1 cell division protein FtsH [ BACL30 MAG-120619-bin27]	65199.7	5.461
KRO94475.1 50S ribosomal protein L32 [ BACL30 MAG-120619-bin27]	6241.14	9.136
KRO94476.1 ABR96_10640 [ BACL30 MAG-120619-bin27]	29978.3	6.605
KRO94477.1 ABR96_10645 [ BACL30 MAG-120619-bin27]	12668.2	11.696
KRO94478.1 hydrolase [ BACL30 MAG-120619-bin27]	26045.8	5.207
KRO94479.1 single-stranded-DNA-specific exonuclease RecJ [ BACL30 MAG-120619-bin27]	67516.4	5.664
KRO94480.1 Fe-S cluster protein [ BACL30 MAG-120619-bin27]	13757.7	7.454
KRO94481.1 ABR96_10675 [ BACL30 MAG-120619-bin27]	12039.2	8.756
KRO94482.1 ABR96_10680, [ BACL30 MAG-120619-bin27]	9749.33	8.77
KRO94483.1 chloride channel protein [ BACL30 MAG-120619-bin27]	45733.1	9.736
KRO94484.1 photosystem II protein [ BACL30 MAG-120619-bin27]	3776.59	9.926
KRO94489.1 chromosome partitioning protein ParB, [ BACL30 MAG-120619-bin27]	17335	5.703
KRO94490.1 ABR96_10210 [ BACL30 MAG-120619-bin27]	10096.4	5.245
KRO94491.1 GMC oxidoreductase [ BACL30 MAG-120619-bin27]	58985.8	6.478
KRO94492.1 asparaginase [ BACL30 MAG-120619-bin27]	34793	6.313
KRO94493.1 ABR96_10230 [ BACL30 MAG-120619-bin27]	18162.4	6.839
KRO94494.1 ribosome silencing factor [ BACL30 MAG-120619-bin27]	15245.1	4.66
KRO94495.1 ABR96_10240 [ BACL30 MAG-120619-bin27]	23483.8	5.169
KRO94496.1 carbamoyl phosphate synthase large subunit, [ BACL30 MAG-120619-bin27]	89281.6	4.749
KRO94497.1 sirohydrochlorin cobaltochelatase [ BACL30 MAG-120619-bin27]	39509.6	5.639
KRO94504.1 cytochrome [ BACL30 MAG-120619-bin27]	48030.5	5.245
KRO94505.1 carotene isomerase [ BACL30 MAG-120619-bin27]	54597.9	7.117
KRO94506.1 flavoprotein [ BACL30 MAG-120619-bin27]	18473.1	6.898
KRO94507.1 ABR96_10380 [ BACL30 MAG-120619-bin27]	7810.98	5.677
KRO94508.1 steroid 5-alpha reductase [ BACL30 MAG-120619-bin27]	23350.7	9.882
KRO94509.1 chalcone synthase [ BACL30 MAG-120619-bin27]	37804.9	6.008
KRO94510.1 ABR96_10395 [ BACL30 MAG-120619-bin27]	40640.3	8.375
KRO94511.1 nucleotide-binding protein [ BACL30 MAG-120619-bin27]	28900.2	6.883
KRO94512.1 high light inducible protein [ BACL30 MAG-120619-bin27]	8513	6.634
KRO94513.1 high light inducible protein [ BACL30 MAG-120619-bin27]	4915.7	4.724
KRO94517.1 SAM-dependent methyltransferase [ BACL30 MAG-120619-bin27]	42838.6	5.08
KRO94518.1 ATP synthase F0F1 subunit A [ BACL30 MAG-120619-bin27]	27209.2	5.614
KRO94519.1 ATP F0F1 synthase subunit C [ BACL30 MAG-120619-bin27]	7939.31	4.507
KRO94520.1 ATP synthase F0F1 subunit B' [ BACL30 MAG-120619-bin27]	17357.8	4.813
KRO94521.1 ATP F0F1 synthase subunit B [ BACL30 MAG-120619-bin27]	18760.5	8.931
KRO94522.1 ATP F0F1 synthase subunit delta [ BACL30 MAG-120619-bin27]	19552.8	5.092
KRO94523.1 ATP synthase subunit alpha [ BACL30 MAG-120619-bin27]	53997	5.016
KRO94524.1 ATP synthase F0F1 subunit gamma [ BACL30 MAG-120619-bin27]	34812	8.273
KRO94525.1 ABR96_08075 [ BACL30 MAG-120619-bin27]	25066.4	5.003
KRO94526.1 ferredoxin [ BACL30 MAG-120619-bin27]	11634.2	4.266
KRO94527.1 ABR96_08085 [ BACL30 MAG-120619-bin27]	6537.78	8.331
KRO94528.1 ABR96_08090 [ BACL30 MAG-120619-bin27]	38837.7	5.423
KRO94529.1 ATP synthase [ BACL30 MAG-120619-bin27]	11825.4	11.111
KRO94536.1 ABR96_03560 [ BACL30 MAG-120619-bin27]	7125.31	5.219
KRO94537.1 NAD(P) transhydrogenase subunit alpha [ BACL30 MAG-120619-bin27]	38962.8	5.156
KRO94538.1 NAD(P) transhydrogenase subunit alpha [ BACL30 MAG-120619-bin27]	10615.7	11.242
KRO94539.1 NAD synthetase [ BACL30 MAG-120619-bin27]	48173.6	4.914
KRO94540.1 alpha/beta hydrolase [ BACL30 MAG-120619-bin27]	35260.8	7.527
KRO94541.1 ferredoxin [ BACL30 MAG-120619-bin27]	12144.4	7
KRO94542.1 1-deoxy-D-xylulose 5-phosphate reductoisomerase [ BACL30 MAG-120619-bin27]	44393	5.169
KRO94543.1 pseudouridylate synthase [ BACL30 MAG-120619-bin27]	24109.1	10.833
KRO94544.1 ABR96_03600 [ BACL30 MAG-120619-bin27]	8889.12	4.825
KRO94545.1 cysteinetRNA ligase [ BACL30 MAG-120619-bin27]	52311.2	5.13
KRO94551.1 ABR96_06930 [ BACL30 MAG-120619-bin27]	56697.9	5.207
KRO94552.1 ABR96_06935 [ BACL30 MAG-120619-bin27]	18489.4	8.214
KRO94553.1 citrate synthase [ BACL30 MAG-120619-bin27]	43189.5	6.465
KRO94554.1 NADPH-quinone oxidoreductase [ BACL30 MAG-120619-bin27]	40695.5	4.991
KRO94555.1 NAD(P)H-quinone oxidoreductase subunit I [ BACL30 MAG-120619-bin27]	22308.7	5.817
KRO94556.1 NADH:ubiquinone oxidoreductase subunit J [ BACL30 MAG-120619-bin27]	21156.4	5.029
KRO94557.1 NADH dehydrogenase [ BACL30 MAG-120619-bin27]	12117.4	6.364
KRO94558.1 NAD kinase [ BACL30 MAG-120619-bin27]	33826.7	5.715
KRO94559.1 adenylate cyclase [ BACL30 MAG-120619-bin27]	20854.8	4.66
KRO94560.1 LuxR family transcriptional regulator [ BACL30 MAG-120619-bin27]	10164.5	6.148
KRO94561.1 methylenetetrahydrofolate reductase [ BACL30 MAG-120619-bin27]	31858.1	8.024
KRO94562.1 mannose-1-phosphate guanyltransferase [ BACL30 MAG-120619-bin27]	43453.8	4.787
KRO94571.1 glucokinase [ BACL30 MAG-120619-bin27]	34197.4	5.258
KRO94572.1 homoserine kinase [ BACL30 MAG-120619-bin27]	33958	5.982
KRO94573.1 NAD(P)H-quinone oxidoreductase subunit 4 [ BACL30 MAG-120619-bin27]	56218.9	6.707
KRO94574.1 aminoglycoside phosphotransferase [ BACL30 MAG-120619-bin27]	40782.4	5.003
KRO94575.1 ABR96_00705 [ BACL30 MAG-120619-bin27]	20437.3	5.575
KRO94576.1 dihydroneopterin aldolase [ BACL30 MAG-120619-bin27]	13570.4	5.563
KRO94577.1 gamma-glutamyl phosphate reductase [ BACL30 MAG-120619-bin27]	45692.2	5.194
KRO94578.1 peptidase M3 [ BACL30 MAG-120619-bin27]	76141.9	4.787
KRO94579.1 ROK family protein, [ BACL30 MAG-120619-bin27]	29640.9	5.156
KRO94588.1 ABR96_07775, [ BACL30 MAG-120619-bin27]	40075.3	5.359
KRO94589.1 class V aminotransferase [ BACL30 MAG-120619-bin27]	40569.8	6.173
KRO94590.1 ABR96_07790 [ BACL30 MAG-120619-bin27]	6861.87	10.116
KRO94591.1 ABR96_07805 [ BACL30 MAG-120619-bin27]	13341.2	6.971
KRO94592.1 helicase [ BACL30 MAG-120619-bin27]	58975.5	10.292
KRO94593.1 nucleoside-diphosphate sugar epimerase [ BACL30 MAG-120619-bin27]	33049.7	8.112
KRO94594.1 carboxylesterase [ BACL30 MAG-120619-bin27]	16954.5	4.457
KRO94595.1 elongation factor P [ BACL30 MAG-120619-bin27]	20458.4	5.385
KRO94596.1 chemotaxis protein [ BACL30 MAG-120619-bin27]	10943.1	4.317
KRO94597.1 ABR96_07800 [ BACL30 MAG-120619-bin27]	13395	7.439
KRO94598.1 4-hydroxythreonine-4-phosphate dehydrogenase [ BACL30 MAG-120619-bin27]	36037.2	6.198
KRO94609.1 N-acetylglucosamine kinase [ BACL30 MAG-120619-bin27]	32988.6	5.258
KRO94610.1 phosphoglucosamine mutase [ BACL30 MAG-120619-bin27]	48618.4	5.792
KRO94611.1 ABR96_01300 [ BACL30 MAG-120619-bin27]	8340.14	11.857
KRO94612.1 ABR96_01305 [ BACL30 MAG-120619-bin27]	71491.4	9.282
KRO94613.1 ABR96_01310 [ BACL30 MAG-120619-bin27]	16724.5	9.882
KRO94614.1 ferredoxin [ BACL30 MAG-120619-bin27]	14788.1	4.863
KRO94615.1 thioredoxin [ BACL30 MAG-120619-bin27]	19924.8	4.736
KRO94616.1 thymidylate synthase [ BACL30 MAG-120619-bin27]	27697.5	6.465
KRO94617.1 deoxycytidine triphosphate deaminase [ BACL30 MAG-120619-bin27]	21870.8	5.69
KRO94618.1 cob(I)alamin adenolsyltransferase [ BACL30 MAG-120619-bin27]	21660	6.275
KRO94619.1 global nitrogen regulator NtcA [ BACL30 MAG-120619-bin27]	26583.6	9.194
KRO94620.1 polynucleotidyl transferase, [ BACL30 MAG-120619-bin27]	36679.6	10.73
KRO94628.1 ABR96_09260 [ BACL30 MAG-120619-bin27]	9347.67	4.991
KRO94629.1 precorrin-6B methylase [ BACL30 MAG-120619-bin27]	23138.4	5.08
KRO94630.1 lysine decarboxylase [ BACL30 MAG-120619-bin27]	47118.9	7.834
KRO94631.1 ABR96_09300 [ BACL30 MAG-120619-bin27]	42180.8	10.131
KRO94632.1 ABR96_09305 [ BACL30 MAG-120619-bin27]	16555.3	3.745
KRO94633.1 ABR96_09315 [ BACL30 MAG-120619-bin27]	27154.7	9.107
KRO94634.1 ABR96_09270 [ BACL30 MAG-120619-bin27]	21725.3	6.737
KRO94635.1 ABR96_09290 [ BACL30 MAG-120619-bin27]	60449	5.652
KRO94636.1 ABR96_09295 [ BACL30 MAG-120619-bin27]	46392.6	5.308
KRO94637.1 RNA polymerase subunit sigma-70 [ BACL30 MAG-120619-bin27]	10603.3	5.474
KRO94647.1 ABR96_01430 [ BACL30 MAG-120619-bin27]	13212.8	10.73
KRO94648.1 ABR96_01435 [ BACL30 MAG-120619-bin27]	15235.3	4.889
KRO94649.1 chromosome partitioning protein ParA [ BACL30 MAG-120619-bin27]	132743	5.258
KRO94650.1 acetyl-CoA carboxylase biotin carboxylase subunit [ BACL30 MAG-120619-bin27]	48853.8	5.728
KRO94651.1 ABR96_01470 [ BACL30 MAG-120619-bin27]	12288.8	11.213
KRO94652.1 Photosystem II reaction center X protein [ BACL30 MAG-120619-bin27]	4263.1	6.649
KRO94653.1 RNA methyltransferase [ BACL30 MAG-120619-bin27]	40733.3	5.69
KRO94654.1 photosystem reaction center subunit H [ BACL30 MAG-120619-bin27]	37626.2	4.469
KRO94655.1 methionine sulfoxide reductase B [ BACL30 MAG-120619-bin27]	14054.4	6.249
KRO94656.1 glycosyl transferase [ BACL30 MAG-120619-bin27]	46809.7	10.131
KRO94664.1 photosystem II reaction center protein Psb28 [ BACL30 MAG-120619-bin27]	13862.3	4.291
KRO94665.1 tRNA 2-selenouridine synthase [ BACL30 MAG-120619-bin27]	38542.9	5.575
KRO94666.1 anti-sigma regulatory factor [ BACL30 MAG-120619-bin27]	16446.8	7.541
KRO94667.1 ABR96_08785 [ BACL30 MAG-120619-bin27]	9784.5	11.623
KRO94668.1 glutamine synthetase [ BACL30 MAG-120619-bin27]	52289.1	5.143
KRO94669.1 alanineglyoxylate aminotransferase [ BACL30 MAG-120619-bin27]	42825.7	6.173
KRO94670.1 cytidine deaminase [ BACL30 MAG-120619-bin27]	16024.3	7.059
KRO94671.1 pyridoxal-dependent decarboxylase [ BACL30 MAG-120619-bin27]	49852.3	6.338
KRO94672.1 GTP-binding protein [ BACL30 MAG-120619-bin27]	55929.9	8.887
KRO94673.1 ABR96_08825 [ BACL30 MAG-120619-bin27]	8758.81	9.048
KRO94674.1 ABR96_08775 [ BACL30 MAG-120619-bin27]	27095	7.717
KRO94675.1 methyltransferase [ BACL30 MAG-120619-bin27]	39623.1	5.982
KRO94676.1 allophycocyanin [ BACL30 MAG-120619-bin27]	18859.6	5.308
KRO94686.1 ABR96_00110, [ BACL30 MAG-120619-bin27]	118128	5.474
KRO94687.1 exodeoxyribonuclease V subunit gamma [ BACL30 MAG-120619-bin27]	119107	5.245
KRO94688.1 serine/threonine protein phosphatase [ BACL30 MAG-120619-bin27]	24218.6	5.855
KRO94689.1 ABR96_00125 [ BACL30 MAG-120619-bin27]	11672.4	9.063
KRO94690.1 ABR96_00130 [ BACL30 MAG-120619-bin27]	11761.5	4.902
KRO94691.1 pyridoxine 5'-phosphate synthase [ BACL30 MAG-120619-bin27]	26997.8	5.308
KRO94692.1 ABR96_00145 [ BACL30 MAG-120619-bin27]	20050.3	9.75
KRO94693.1 stress-induced morphogen [ BACL30 MAG-120619-bin27]	8221.33	4.851
KRO94694.1 glutaredoxin [ BACL30 MAG-120619-bin27]	11913.7	4.635
KRO94695.1 ABR96_00160 [ BACL30 MAG-120619-bin27]	10267.4	5.626
KRO94696.1 two-component system response regulator [ BACL30 MAG-120619-bin27]	28513.7	5.69
KRO94697.1 ABR96_00170 [ BACL30 MAG-120619-bin27]	19134.5	8.492
KRO94698.1 acyl-phosphate glycerol 3-phosphate acyltransferase [ BACL30 MAG-120619-bin27]	27555	8.536
KRO94705.1 cell division protein FtsI, [ BACL30 MAG-120619-bin27]	53822.9	9.604
KRO94706.1 caax amino terminal protease [ BACL30 MAG-120619-bin27]	50015.5	8.799
KRO94707.1 dihydroorotase [ BACL30 MAG-120619-bin27]	45720.2	4.965
KRO94708.1 ABR96_03305 [ BACL30 MAG-120619-bin27]	58126.2	8.916
KRO94709.1 ArsC family transcriptional regulator [ BACL30 MAG-120619-bin27]	12445.3	6.62
KRO94710.1 (2Fe-2S)-binding protein [ BACL30 MAG-120619-bin27]	12686.4	6.942
KRO94711.1 ABR96_03325 [ BACL30 MAG-120619-bin27]	17745.9	5.97
KRO94712.1 prolinetRNA ligase [ BACL30 MAG-120619-bin27]	65947.9	5.041
KRO94713.1 photosystem II protein Psb27 [ BACL30 MAG-120619-bin27]	15277.4	8.785
KRO94714.1 ABR96_03280 [ BACL30 MAG-120619-bin27]	15584	10.087
KRO94715.1 histidine phosphatase [ BACL30 MAG-120619-bin27]	48129.8	5.258
KRO94716.1 signal peptidase I [ BACL30 MAG-120619-bin27]	25392.2	8.843
KRO94717.1 SAM-dependent methyltransferase [ BACL30 MAG-120619-bin27]	23529.8	4.507
KRO94718.1 adenylosuccinate synthetase [ BACL30 MAG-120619-bin27]	47512.2	4.991
KRO94724.1 reactive intermediate/imine deaminase [ BACL30 MAG-120619-bin27]	13466.4	4.38
KRO94725.1 hydroxyacylglutathione hydrolase [ BACL30 MAG-120619-bin27]	26286	5.69
KRO94726.1 ATP phosphoribosyltransferase [ BACL30 MAG-120619-bin27]	22563.2	5.919
KRO94727.1 long-chain fatty acidCoA ligase [ BACL30 MAG-120619-bin27]	65402.3	6.478
KRO94728.1 esterase [ BACL30 MAG-120619-bin27]	26282.4	11.008
KRO94729.1 acetyltransferase [ BACL30 MAG-120619-bin27]	18579.5	7.132
KRO94730.1 ABR96_05425 [ BACL30 MAG-120619-bin27]	34422.2	8.741
KRO94731.1 ABR96_05435 [ BACL30 MAG-120619-bin27]	22077.7	10.877
KRO94732.1 serine protease [ BACL30 MAG-120619-bin27]	38429.2	8.697
KRO94733.1 chromosomal replication initiation protein [ BACL30 MAG-120619-bin27]	51220.6	7.263
KRO94734.1 ABR96_05450 [ BACL30 MAG-120619-bin27]	16437.7	9.341
KRO94735.1 pterin-4-alpha-carbinolamine dehydratase [ BACL30 MAG-120619-bin27]	9923.01	4.279
KRO94736.1 carbon dioxide transporter [ BACL30 MAG-120619-bin27]	41908.1	4.952
KRO94737.1 sugar ABC transporter [ BACL30 MAG-120619-bin27]	39947.8	6.491
KRO94738.1 rubsico expression protein CbbX [ BACL30 MAG-120619-bin27]	31944.7	6.453
KRO94739.1 NAD(P)H-quinone oxidoreductase subunit D4 [ BACL30 MAG-120619-bin27]	54280.2	8.697
KRO94747.1 ribulose 1,5-bisphosphate carboxylase small subunit [ BACL30 MAG-120619-bin27]	12958.6	4.813
KRO94748.1 ribulose 1,5-bisphosphate carboxylase [ BACL30 MAG-120619-bin27]	52363.4	5.703
KRO94749.1 carbon dioxide-concentrating protein CcmK [ BACL30 MAG-120619-bin27]	10549	5.181
KRO94750.1 transcriptional regulator [ BACL30 MAG-120619-bin27]	9855.3	5.016
KRO94751.1 permease [ BACL30 MAG-120619-bin27]	34677.5	6.634
KRO94752.1 NTP phosphatase [ BACL30 MAG-120619-bin27]	20546.4	5.372
KRO94753.1 microcompartment protein [ BACL30 MAG-120619-bin27]	26828.5	5.817
KRO94754.1 light-dependent protochlorophyllide reductase [ BACL30 MAG-120619-bin27]	34640.7	8.799
KRO94755.1 photosystem I reaction center subunit XII [ BACL30 MAG-120619-bin27]	3545.3	8.141
KRO94756.1 ABR96_09480 [ BACL30 MAG-120619-bin27]	17862.4	5.169
KRO94757.1 multidrug transporter [ BACL30 MAG-120619-bin27]	44808.4	8.17
KRO94758.1 ABR96_09505 [ BACL30 MAG-120619-bin27]	18663.4	5.792
KRO94759.1 GTP cyclohydrolase [ BACL30 MAG-120619-bin27]	27951.2	5.766
KRO94760.1 acetyl-CoA carboxylase subunit alpha [ BACL30 MAG-120619-bin27]	35992.1	5.499
KRO94761.1 ABR96_09460 [ BACL30 MAG-120619-bin27]	13637.5	7.102
KRO94762.1 ABR96_09470 [ BACL30 MAG-120619-bin27]	12170.1	7.951
KRO94763.1 ABR96_09485 [ BACL30 MAG-120619-bin27]	26111.5	11.623
KRO94764.1 phosphoribosylanthranilate isomerase [ BACL30 MAG-120619-bin27]	24114.8	5.436
KRO94765.1 short-chain dehydrogenase [ BACL30 MAG-120619-bin27]	24506.2	5.83
KRO94773.1 ABR96_06995 [ BACL30 MAG-120619-bin27]	6692.08	8.024
KRO94774.1 sodium:solute symporter [ BACL30 MAG-120619-bin27]	46335.1	4.927
KRO94775.1 fuculose phosphate aldolase [ BACL30 MAG-120619-bin27]	23198.5	5.982
KRO94776.1 ABR96_07025 [ BACL30 MAG-120619-bin27]	19520.3	5.944
KRO94777.1 ABR96_07030 [ BACL30 MAG-120619-bin27]	26177.5	5.029
KRO94778.1 cysteine desulfurase [ BACL30 MAG-120619-bin27]	46691	5.181
KRO94779.1 ABC transporter permease [ BACL30 MAG-120619-bin27]	38989.4	5.537
KRO94780.1 ABC transporter ATP-binding protein [ BACL30 MAG-120619-bin27]	29313.5	4.749
KRO94781.1 cysteine desulfurase [ BACL30 MAG-120619-bin27]	52593.3	5.003
KRO94782.1 ABR96_07055 [ BACL30 MAG-120619-bin27]	13965.7	4.978
KRO94783.1 phycobilisome rod-core linker polypeptide CpcG [ BACL30 MAG-120619-bin27]	28885.9	9.268
KRO94784.1 Rho termination protein [ BACL30 MAG-120619-bin27]	38674.1	4.762
KRO94785.1 ABR96_07080 [ BACL30 MAG-120619-bin27]	7011.68	11.842
KRO94786.1 peptide deformylase [ BACL30 MAG-120619-bin27]	21126.3	5.283
KRO94787.1 peptidase S9 [ BACL30 MAG-120619-bin27]	68848.4	5.118
KRO94788.1 methylthioribose-1-phosphate isomerase [ BACL30 MAG-120619-bin27]	38336.5	5.283
KRO94789.1 ArsR family transcriptional regulator [ BACL30 MAG-120619-bin27]	24130.2	5.525
KRO94790.1 chorismate-binding protein [ BACL30 MAG-120619-bin27]	21779.3	5.003
KRO94799.1 ABR96_05885 [ BACL30 MAG-120619-bin27]	9576.11	8.434
KRO94800.1 ABR96_05895 [ BACL30 MAG-120619-bin27]	48095.9	5.308
KRO94801.1 ABR96_05900 [ BACL30 MAG-120619-bin27]	20045.9	11.184
KRO94802.1 LuxR family transcriptional regulator [ BACL30 MAG-120619-bin27]	25204.2	5.639
KRO94803.1 ABR96_05920 [ BACL30 MAG-120619-bin27]	8056.08	8.478
KRO94804.1 DNA-binding protein [ BACL30 MAG-120619-bin27]	9870.45	8.975
KRO94805.1 MBL fold metallo-hydrolase [ BACL30 MAG-120619-bin27]	24141.8	7.38
KRO94806.1 sugar transporter [ BACL30 MAG-120619-bin27]	48613.7	9.063
KRO94807.1 ABR96_05960 [ BACL30 MAG-120619-bin27]	15938.7	5.334
KRO94808.1 ABR96_05965 [ BACL30 MAG-120619-bin27]	33240.5	4.279
KRO94809.1 pyrroline-5-carboxylate reductase [ BACL30 MAG-120619-bin27]	26932.2	6.795
KRO94810.1 hydrolase [ BACL30 MAG-120619-bin27]	23760.3	6.707
KRO94811.1 ribosome-associated GTPase EngA [ BACL30 MAG-120619-bin27]	50258.2	6.02
KRO94812.1 ABR96_05905 [ BACL30 MAG-120619-bin27]	8523.02	8.229
KRO94813.1 ABR96_05915 [ BACL30 MAG-120619-bin27]	7550.91	3.414
KRO94814.1 glutamyl-Q tRNA(Asp) ligase [ BACL30 MAG-120619-bin27]	34048.9	9.897
KRO94815.1 isoamylase [ BACL30 MAG-120619-bin27]	76290.3	5.817
KRO94816.1 transporter [ BACL30 MAG-120619-bin27]	26221.2	7.424
KRO94817.1 glycerol-3-phosphate acyltransferase [ BACL30 MAG-120619-bin27]	20679.9	10.467
KRO94818.1 cell division protein SepF [ BACL30 MAG-120619-bin27]	19603.6	3.948
KRO94819.1 ABR96_05990 [ BACL30 MAG-120619-bin27]	10335.8	9.619
KRO94828.1 ABR96_02115 [ BACL30 MAG-120619-bin27]	7424.49	4.215
KRO94829.1 phosphoribosylformylglycinamidine synthase [ BACL30 MAG-120619-bin27]	9909.32	4.673
KRO94830.1 phosphoribosylformylglycinamidine synthase [ BACL30 MAG-120619-bin27]	23198.6	5.258
KRO94831.1 peroxiredoxin [ BACL30 MAG-120619-bin27]	21973.9	4.571
KRO94832.1 ABR96_02135 [ BACL30 MAG-120619-bin27]	13540.3	10.379
KRO94833.1 peptidoglycan-binding protein [ BACL30 MAG-120619-bin27]	36934.2	8.346
KRO94834.1 ABR96_02155 [ BACL30 MAG-120619-bin27]	19660.6	5.423
KRO94835.1 proton extrusion protein PcxA [ BACL30 MAG-120619-bin27]	42697.4	6.427
KRO94836.1 ABR96_02170 [ BACL30 MAG-120619-bin27]	24629.7	4.685
KRO94837.1 ABR96_02175 [ BACL30 MAG-120619-bin27]	42917.6	10.789
KRO94838.1 methioninetRNA ligase [ BACL30 MAG-120619-bin27]	59044.1	4.991
KRO94839.1 glucose-inhibited division protein A [ BACL30 MAG-120619-bin27]	65461.4	5.105
KRO94840.1 30S ribosomal protein S18 [ BACL30 MAG-120619-bin27]	8294.83	9.926
KRO94841.1 phenylalaninetRNA ligase subunit beta [ BACL30 MAG-120619-bin27]	87297.4	5.118
KRO94842.1 allophycocyanin [ BACL30 MAG-120619-bin27]	18238.9	5.41
KRO94843.1 tRNA methyltransferase [ BACL30 MAG-120619-bin27]	17744.3	6.148
KRO94844.1 methanol dehydrogenase [ BACL30 MAG-120619-bin27]	22491.5	4.52
KRO94845.1 ribonuclease II [ BACL30 MAG-120619-bin27]	71758	5.55
KRO94846.1 RNA methyltransferase [ BACL30 MAG-120619-bin27]	51129.6	5.461
CEJ42018.1 Protein-export membrane protein SecF [Chrysosporum ovalisporum]	27525	4.724
CEJ42026.1 GDP-mannose 4,6-dehydratase (GDP-D-mannose dehydratase) [Chrysosporum ovalisporum]	41985.2	5.385
CEJ42035.1 Transposase [Chrysosporum ovalisporum]	15973.5	9.092
CEJ42039.1 Uncharacterized protein apha_00012 [Chrysosporum ovalisporum]	23917.6	4.19
CEJ42100.1 Uncharacterized protein apha_00032 [Chrysosporum ovalisporum]	10666.9	5.881
CEJ42102.1 4-hydroxy-tetrahydrodipicolinate reductase (HTPA reductase) [Chrysosporum ovalisporum]	29759.2	5.232
CEJ42104.1 Uncharacterized protein apha_00034 [Chrysosporum ovalisporum]	26920.4	9.268
CEJ42105.1 Cell division protein FtsI/penicillin-binding pro tein 2 (Uncharacterized protein) [Chrysosporum ovalisporum]	30002.7	4.978
CEJ42107.1 Methyl-accepting chemotaxis protein (Uncharacteri zed protein) [Chrysosporum ovalisporum]	17135	9.399
CEJ42109.1 Gas vesicle protein (Uncharacterized protein) [Chrysosporum ovalisporum]	12105.5	6.751
CEJ42111.1 Uncharacterized protein apha_00038 [Chrysosporum ovalisporum]	13741.1	9.458
CEJ42113.1 Helicase domain protein [Chrysosporum ovalisporum]	126660	5.855
CEJ42115.1 Uncharacterized protein apha_00040 [Chrysosporum ovalisporum]	8409.74	5.486
CEJ42116.1 Riboflavin biosynthesis protein RibD [Chrysosporum ovalisporum]	44799.2	5.703
CEJ42118.1 Uncharacterized protein apha_00042 [Chrysosporum ovalisporum]	24344	6.985
CEJ42121.1 Rod shape-determining protein (Rod shape-determin ing protein MreC) [Chrysosporum ovalisporum]	28246.8	9.238
CEJ42122.1 MreB [Chrysosporum ovalisporum]	36859.6	5.041
CEJ42123.1 Single-stranded DNA-binding protein [Chrysosporum ovalisporum]	13402.2	8.141
CEJ42124.1 Outer membrane protein (Uncharacterized protein) [Chrysosporum ovalisporum]	26439	8.814
CEJ42125.1 Uncharacterized protein apha_00048 [Chrysosporum ovalisporum]	15828.3	8.097
CEJ42127.1 Na+/H+-exchanging protein (Putative Na+/H+ antipo rter, CPA2 family) [Chrysosporum ovalisporum]	27905.7	5.486
CEJ42128.1 Cell wall hydrolase/autolysin [Chrysosporum ovalisporum]	69371.6	10.233
CEJ42130.1 Polyprenyl synthetase (Solanesyl diphosphate synt hase) [Chrysosporum ovalisporum]	35743.9	5.143
CEJ42132.1 Uncharacterized protein apha_00053 [Chrysosporum ovalisporum]	17717.6	8.448
CEJ42134.1 Uncharacterized protein apha_00054 [Chrysosporum ovalisporum]	46930.7	5.258
CEJ42136.1 PatU (Uncharacterized protein) [Chrysosporum ovalisporum]	36297.4	4.851
CEJ42139.1 Uncharacterized protein apha_00057 [Chrysosporum ovalisporum]	19038.9	9.092
CEJ42141.1 Ribonuclease 3 (Ribonuclease III) [Chrysosporum ovalisporum]	25736.3	7.863
CEJ42143.1 UPF0296 protein ANA_C12802 [Chrysosporum ovalisporum]	9677.03	9.048
CEJ42145.1 Guanylate kinase (GMP kinase) [Chrysosporum ovalisporum]	22189	5.067
CEJ42146.1 Photosystem I reaction center subunit XI (PSI sub unit V) (PSI-L) [Chrysosporum ovalisporum]	18161.8	9.326
CEJ42147.1 Photosystem I reaction center protein PsaF, subun it III [Chrysosporum ovalisporum]	20567.9	7.922
CEJ42148.1 tRNA N6-adenosine threonylcarbamoyltransferase (E C (N6-L-threonylcarbamoyladenine synthase) (t(6)A 37 threonylcarbamoyladenosine biosynthesis protein TsaD) (t RNA threonylcarbamoyladenosine biosynthesis protein TsaD) [Chrysosporum ovalisporum]	36633.9	5.55
CEJ42150.1 Alpha/beta hydrolase fold protein (Putative alpha /beta hydrolase superfamily, slr1916-like protein) [Chrysosporum ovalisporum]	33438.1	5.232
CEJ42152.1 GCN5-related N-acetyltransferase (N-acetyltransfe rase (GNAT) family, Ycf52-like protein) [Chrysosporum ovalisporum]	20857.6	6.927
CEJ42154.1 Uncharacterized protein apha_00066 [Chrysosporum ovalisporum]	29649.3	8.404
CEJ42156.1 Release factor glutamine methyltransferase (RF MT ase) (N5-glutamine methyltransferase PrmC) (Protein-(glutamine-N5) MTase PrmC) (Protein-glutamine N-met hyltransferase PrmC) [Chrysosporum ovalisporum]	34731.8	5.016
CEJ42160.1 Two-component sensor histidine kinase (Uncharacte rized protein) [Chrysosporum ovalisporum]	34460.9	5.092
CEJ42162.1 Acetyltransferase (GNAT) family (GCN5-related N-a cetyltransferase) [Chrysosporum ovalisporum]	18009.5	5.575
CEJ42164.1 Uncharacterized protein apha_00071 [Chrysosporum ovalisporum]	16165.7	9.94
CEJ42165.1 Protein-export membrane protein SecF [Chrysosporum ovalisporum]	35457.9	4.711
CEJ42168.1 Protein translocase subunit SecD [Chrysosporum ovalisporum]	50545.4	5.41
CEJ42169.1 Transketolase, central region [Chrysosporum ovalisporum]	36090.7	5.169
CEJ42171.1 CO2 hydration protein (Low-affinity CO2 hydration protein CphX) [Chrysosporum ovalisporum]	42942.5	5.003
CEJ42173.1 Proton-translocating NADH-quinone oxidoreductase, chain M [Chrysosporum ovalisporum]	52236.6	6.415
CEJ42175.1 NAD(P)H dehydrogenase, subunit NdhF3 family (EC 1 .6.99.5) [Chrysosporum ovalisporum]	68304.9	6.664
CEJ42179.1 Microcompartments protein [Chrysosporum ovalisporum]	10905.6	5.906
CEJ42181.1 Microcompartments protein [Chrysosporum ovalisporum]	12304.1	7.249
CEJ42182.1 Carboxysome protein CcmL (Ethanolamine utilizatio n protein EutN/carboxysome structural protein Ccml) [Chrysosporum ovalisporum]	10955.6	5.614
CEJ42184.1 Ribulose bisphosphate carboxylase, small chain (E C [Chrysosporum ovalisporum]	59849	6.097
CEJ42185.1 Transferase hexapeptide repeat protein [Chrysosporum ovalisporum]	25746.6	4.584
CEJ42186.1 Carbon dioxide concentrating mechanism protein (C arbon dioxide concentrating mechanism protein CcmO) [Chrysosporum ovalisporum]	28558.9	4.813
CEJ42187.1 RuBisCO operon transcriptional regulator [Chrysosporum ovalisporum]	35344.9	6.008
CEJ42188.1 Na+/glutamate symporter [Chrysosporum ovalisporum]	51307.8	6.707
CEJ42189.1 Uncharacterized protein apha_00087 [Chrysosporum ovalisporum]	22066.9	5.143
CEJ42190.1 2-hydroxy-6-oxohepta-2,4-dienoate hydrolase (Puta tive alpha/beta hydrolase superfamily, sll1129-like protein) [Chrysosporum ovalisporum]	32379.4	7.849
CEJ42192.1 Carbon dioxide concentrating mechanism/carboxysom e shell protein [Chrysosporum ovalisporum]	10666.4	5.614
CEJ42194.1 Microcompartments protein [Chrysosporum ovalisporum]	12417.2	5.652
CEJ42195.1 Uncharacterized protein apha_00091 [Chrysosporum ovalisporum]	45856.4	5.97
CEJ42197.1 Peptidase M61 domain protein [Chrysosporum ovalisporum]	68306.6	5.385
CEJ42199.1 Uncharacterized protein apha_00093 [Chrysosporum ovalisporum]	53044.5	8.156
CEJ42202.1 GAF sensor signal transduction histidine kinase [Chrysosporum ovalisporum]	59376.3	7.541
CEJ42204.1 SSS sodium solute transporter [Chrysosporum ovalisporum]	50653.2	7.688
CEJ42206.1 UPF0182 protein Npun_R1615 [Chrysosporum ovalisporum]	115829	5.715
CEJ42208.1 P-type ATPase, translocating [Chrysosporum ovalisporum]	99824.6	7.117
CEJ42210.1 Cobyrinic acid A,C-diamide synthase [Chrysosporum ovalisporum]	50810.3	5.957
CEJ42212.1 Putative OxPP cycle protein OpcA [Chrysosporum ovalisporum]	49514.3	4.647
CEJ42214.1 Glucose-6-phosphate 1-dehydrogenase (G6PD) (EC 1. 1.1.49) [Chrysosporum ovalisporum]	58422.7	6.766
CEJ42216.1 Transaldolase 2 [Chrysosporum ovalisporum]	42085	5.334
CEJ42218.1 Fructose-1,6-bisphosphatase class 1 (FBPase class 1) (D-fructose-1,6-bisphosphate 1-phosphohyd rolase class 1) [Chrysosporum ovalisporum]	38572.7	5.525
CEJ42220.1 RNA-binding region RNP-1 [Chrysosporum ovalisporum]	10901.1	5.143
CEJ42224.1 Reverse transcriptase [Chrysosporum ovalisporum]	66227.5	9.297
CEJ42225.1 Ribonucleoside triphosphate reductase B (Fragment) [Chrysosporum ovalisporum]	14741.1	8.639
CEJ42226.1 Uncharacterized protein apha_00108 [Chrysosporum ovalisporum]	78179.4	6.135
CEJ42227.1 Uncharacterized protein apha_00109 [Chrysosporum ovalisporum]	24816.7	7.717
CEJ42228.1 Phosphorylase [Chrysosporum ovalisporum]	97225.3	5.512
CEJ42229.1 Uncharacterized protein apha_00111 [Chrysosporum ovalisporum]	4895.7	8.126
CEJ42230.1 Uncharacterized protein apha_00112 [Chrysosporum ovalisporum]	27756.2	7.234
CEJ42231.1 TryptophantRNA ligase (Tryptophany l-tRNA synthetase) [Chrysosporum ovalisporum]	37998.5	5.703
CEJ42233.1 Methylenetetrahydrofolate reductase [Chrysosporum ovalisporum]	33712.1	7.424
CEJ42235.1 Peptide chain release factor 3 (RF-3) [Chrysosporum ovalisporum]	61260.8	5.372
CEJ42237.1 Uncharacterized protein apha_00116 [Chrysosporum ovalisporum]	85025.4	8.536
CEJ42238.1 RNA-binding protein [Chrysosporum ovalisporum]	18225.5	8.2
CEJ42239.1 Glycosyl transferase, group 1 (Puta tive sucrose-phosphate synthase) [Chrysosporum ovalisporum]	46659.4	5.804
CEJ42240.1 Fibronectin-binding A domain protein [Chrysosporum ovalisporum]	65606.3	5.753
CEJ42241.1 Porin protein [Chrysosporum ovalisporum]	56304.7	4.546
CEJ42243.1 Periplasmic solute binding protein for ABC transp ort system (Zinc ABC transporter, periplasmic-binding prote in ZnuA) [Chrysosporum ovalisporum]	37485.4	5.13
CEJ42245.1 ATP-binding protein of ABC transporter (Manganese ABC transporter, ATP-binding protein) [Chrysosporum ovalisporum]	29014.5	7.732
CEJ42247.1 Transcriptional regulator, ArsR family (Uncharact erized protein) [Chrysosporum ovalisporum]	11932.5	5.995
CEJ42248.1 ABC transporter permease protein [Chrysosporum ovalisporum]	29617.7	9.194
CEJ42251.1 Sugar transferase [Chrysosporum ovalisporum]	40612.8	5.97
CEJ42253.1 Uncharacterized protein apha_00126 [Chrysosporum ovalisporum]	11935.7	5.919
CEJ42254.1 Cytochrome b6-f complex iron-sulfur subunit (EC 1 .10.9.1) (Plastohydroquinone:plastocyanin oxidoreductase ir on-sulfur protein) (Rieske iron-sulfur protein) [Chrysosporum ovalisporum]	19216.9	5.537
CEJ42256.1 Apocytochrome f [Chrysosporum ovalisporum]	35960.9	4.914
CEJ42260.1 Uncharacterized protein apha_00130 [Chrysosporum ovalisporum]	55648.8	5.575
CEJ42264.1 Uncharacterized protein apha_00132 [Chrysosporum ovalisporum]	8944.45	9.37
CEJ42266.1 Phosphoenolpyruvate carboxylase (PEPC) (PEPCase) [Chrysosporum ovalisporum]	119487	5.626
CEJ42268.1 Uncharacterized protein apha_00134 [Chrysosporum ovalisporum]	12603.6	8.287
CEJ42269.1 Uncharacterized protein apha_00135 [Chrysosporum ovalisporum]	113614	8.229
CEJ42271.1 Membrane bound O-acyl transferase, MBOAT family p rotein [Chrysosporum ovalisporum]	57378.3	7.483
CEJ42285.1 Nucleoid-associated protein N9414_23163 [Chrysosporum ovalisporum]	12418.1	4.749
CEJ42286.1 UDP-N-acetylenolpyruvoylglucosamine reductase (UDP-N-acetylmuramate dehydrogenase) [Chrysosporum ovalisporum]	36605.7	7.571
CEJ42288.1 UDP-N-acetylmuramateL-alanine ligase (EC 6.3.2. 8) (UDP-N-acetylmuramoyl-L-alanine synthetase) [Chrysosporum ovalisporum]	52843.2	5.779
CEJ42289.1 Probable nicotinate-nucleotide adenylyltransferas e (Deamido-NAD(+) diphosphorylase) (Deamido-N AD(+) pyrophosphorylase) (Nicotinate mononucleotide adenyly ltransferase) [Chrysosporum ovalisporum]	23687.6	7.732
CEJ42291.1 Glyceraldehyde-3-phosphate dehydrogenase, type I [Chrysosporum ovalisporum]	36870.9	5.97
CEJ42293.1 Thiamine-monophosphate kinase (TMP kinase) (Thiam ine-phosphate kinase) [Chrysosporum ovalisporum]	36284.5	4.914
CEJ42295.1 Peptidyl-prolyl cis-trans isomerase, cyclophilin type [Chrysosporum ovalisporum]	41596.6	5.143
CEJ42296.1 Elongation factor P (EF-P) [Chrysosporum ovalisporum]	20558.5	5.143
CEJ42297.1 Acetyl-CoA biotin carboxyl carrier [Chrysosporum ovalisporum]	17287.9	4.418
CEJ42299.1 Uncharacterized protein apha_00151 [Chrysosporum ovalisporum]	21446.8	4.228
CEJ42300.1 ProlinetRNA ligase (Prolyl-tRNA s ynthetase) (ProRS) [Chrysosporum ovalisporum]	67759.1	5.347
CEJ42302.1 Phospholipid/glycerol acyltransferase [Chrysosporum ovalisporum]	52644.6	6.084
CEJ42304.1 DSH domain protein [Chrysosporum ovalisporum]	101133	5.537
CEJ42306.1 Pyrroline-5-carboxylate reductase [Chrysosporum ovalisporum]	28261.8	5.779
CEJ42307.1 Cell division protein SepF [Chrysosporum ovalisporum]	22047.4	4.609
CEJ42308.1 Uncharacterized protein apha_00157 [Chrysosporum ovalisporum]	24602.3	6.326
CEJ42309.1 Uncharacterized protein apha_00158 [Chrysosporum ovalisporum]	11078.6	8.024
CEJ42311.1 Transmembrane component of energizing module of E CF transporters in Cyanobacteria [Chrysosporum ovalisporum]	35029.7	10.233
CEJ42312.1 GTPase Der (GTP-binding protein EngA) [Chrysosporum ovalisporum]	50565.5	7.322
CEJ42315.1 Uncharacterized protein apha_00162 [Chrysosporum ovalisporum]	27363.6	9.048
CEJ42317.1 Uncharacterized protein apha_00163 [Chrysosporum ovalisporum]	42011.9	5.105
CEJ42319.1 Uncharacterized protein apha_00164 [Chrysosporum ovalisporum]	114965	5.245
CEJ42323.1 Uncharacterized protein apha_00166 [Chrysosporum ovalisporum]	96038.4	5.283
CEJ42324.1 Uncharacterized protein apha_00167 [Chrysosporum ovalisporum]	50265.1	7.746
CEJ42326.1 Potassium efflux system KefA protein / Small-cond uctance mechanosensitive channel [Chrysosporum ovalisporum]	37755.5	8.916
CEJ42327.1 Uncharacterized protein apha_00169 [Chrysosporum ovalisporum]	57444.7	8.097
CEJ42329.1 CRISPR-associated protein, Csx3 family (Uncharact erized protein) [Chrysosporum ovalisporum]	34497.9	6.02
CEJ42333.1 DUF324 domain-containing protein (Uncharacterized protein) [Chrysosporum ovalisporum]	26580.8	7.366
CEJ42334.1 CRISPR-associated RAMP, Csx10 family (Uncharacter ized protein) [Chrysosporum ovalisporum]	47582.6	5.245
CEJ42335.1 Uncharacterized protein apha_00174 [Chrysosporum ovalisporum]	15968.2	8.273
CEJ42336.1 Uncharacterized protein conserved in archaea [Chrysosporum ovalisporum]	42602.6	6.109
CEJ42337.1 CRISPR-associated RAMP protein, SSO1426 family [Chrysosporum ovalisporum]	33998.3	4.635
CEJ42338.1 DUF324 domain-containing protein (Uncharacterized protein) [Chrysosporum ovalisporum]	34785.6	6.465
CEJ42340.1 Uncharacterized protein apha_00178 [Chrysosporum ovalisporum]	17392.1	7.98
CEJ42342.1 Uncharacterized protein apha_00179 [Chrysosporum ovalisporum]	38795.6	8.77
CEJ42344.1 Uncharacterized protein apha_00180 [Chrysosporum ovalisporum]	24074.9	7.951
CEJ42347.1 Uncharacterized protein apha_00182 [Chrysosporum ovalisporum]	46876.8	5.486
CEJ42348.1 Uncharacterized protein apha_00183 [Chrysosporum ovalisporum]	28230.5	6.415
CEJ42350.1 Uncharacterized protein apha_00185 [Chrysosporum ovalisporum]	41169	8.463
CEJ42351.1 CRISPR-associated protein, Csm3 family [Chrysosporum ovalisporum]	36024.8	6.971
CEJ42352.1 CRISPR-associated protein TM1810 domain protein [Chrysosporum ovalisporum]	17616.2	8.682
CEJ42353.1 CRISPR-associated protein, Csm1 family [Chrysosporum ovalisporum]	86903.6	6.376
CEJ42354.1 CRISPR-associated protein Cas6 (Uncharacterized p rotein) [Chrysosporum ovalisporum]	42950.5	8.756
CEJ42355.1 Putative metal chaperone, involved in Zn homeosta sis, GTPase of COG0523 family (Uncharacterized protein) [Chrysosporum ovalisporum]	38204.6	4.889
CEJ42357.1 Uncharacterized protein apha_00192 [Chrysosporum ovalisporum]	13347.5	5.652
CEJ42359.1 Pentapeptide repeat family protein (Pentapeptide repeat protein) [Chrysosporum ovalisporum]	19955.2	4.66
CEJ42361.1 Uncharacterized protein apha_00194 [Chrysosporum ovalisporum]	21488.9	8.756
CEJ42363.1 Uncharacterized protein apha_00195 [Chrysosporum ovalisporum]	38411.9	8.639
CEJ42365.1 Uncharacterized protein apha_00196 [Chrysosporum ovalisporum]	36103.8	8.331
CEJ42366.1 Pyruvate phosphate dikinase, PEP/pyruvate-binding [Chrysosporum ovalisporum]	106709	5.423
CEJ42372.1 Phosphate-binding protein [Chrysosporum ovalisporum]	41336.5	4.685
CEJ42374.1 Permease protein of phosphate ABC transporter (Ph osphate transport system permease protein PstC) [Chrysosporum ovalisporum]	34280.8	9.297
CEJ42376.1 Phosphate transport system permease protein 2 (Ph osphate transport system permease protein PstA) [Chrysosporum ovalisporum]	30960.7	9.984
CEJ42378.1 Phosphate import ATP-binding protein PstB (EC 3.6 .3.27) (ABC phosphate transporter) (Phosphate-transporting ATPase) [Chrysosporum ovalisporum]	30261.2	7.439
CEJ42380.1 Orotate phosphoribosyltransferase [Chrysosporum ovalisporum]	53046	4.965
CEJ42382.1 Sulfite oxidase (Uncharacterized protein) [Chrysosporum ovalisporum]	26391.5	7.38
CEJ42384.1 Thiosulfate reductase cytochrome B subunit (Membr ane anchoring protein) [Chrysosporum ovalisporum]	24375.8	10.643
CEJ42385.1 Uncharacterized protein apha_00207 [Chrysosporum ovalisporum]	21266.2	7.395
CEJ42387.1 TRAP dicarboxylate transporter, DctM subunit [Chrysosporum ovalisporum]	46874.5	4.94
CEJ42389.1 TRAP dicarboxylate transporter-DctP subunit (Unch aracterized protein) [Chrysosporum ovalisporum]	40190.9	7.922
CEJ42391.1 Histidine kinase [Chrysosporum ovalisporum]	53706	5.715
CEJ42393.1 UDP-N-acetylmuramoyl-L-alanyl-D-glutamate2,6-diaminopimelate ligase (Meso-A2pm-adding enzyme) (Meso-diaminopimelate-adding enzyme) (UDP-MurNAc-L-Ala-D-Glu:meso-diaminopimelate ligase) (UDP-MurNAc-tripeptide syn thetase) (UDP-N-acetylmuramyl-tripeptide synthetase) [Chrysosporum ovalisporum]	53628.1	4.952
CEJ42395.1 Glutaredoxin 2 [Chrysosporum ovalisporum]	11341.2	6.389
CEJ42397.1 Expressed protein [Chrysosporum ovalisporum]	24208.5	5.614
CEJ42398.1 Nuclease SbcCD, D subunit [Chrysosporum ovalisporum]	46381	5.258
CEJ42400.1 Serine/Threonine protein kinase [Chrysosporum ovalisporum]	60013.9	7.673
CEJ42402.1 Polysaccharide deacetylase [Chrysosporum ovalisporum]	44344.6	8.902
CEJ42403.1 Single-stranded-DNA-specific exonuclease RecJ [Chrysosporum ovalisporum]	80285.4	6.81
CEJ42404.1 Fe-S cluster protein (Uncharacterized protein) [Chrysosporum ovalisporum]	13748.6	4.838
CEJ42405.1 Membrane protein, putative (Uncharacterized prote in) [Chrysosporum ovalisporum]	15526.9	4.889
CEJ42406.1 Uncharacterized protein apha_00220 [Chrysosporum ovalisporum]	10042.8	7.161
CEJ42407.1 Uncharacterized protein apha_00221 [Chrysosporum ovalisporum]	18637	7.688
CEJ42408.1 Adenylate/guanylate cyclase with GAF and PAS/PAC sensors [Chrysosporum ovalisporum]	93750.8	5.41
CEJ42409.1 HAD-superfamily hydrolase subfamily IIB (Haloacid dehalogenase-like hydrolase) [Chrysosporum ovalisporum]	30307.3	4.762
CEJ42410.1 ABC transporter-like protein (Methionine ABC tran sporter ATP-binding protein) [Chrysosporum ovalisporum]	25967.8	6.249
CEJ42412.1 DevC protein [Chrysosporum ovalisporum]	43368.5	6.825
CEJ42413.1 Secretion protein HlyD family protein [Chrysosporum ovalisporum]	52257.4	8.287
CEJ42415.1 Phycocyanobilin:ferredoxin oxidoreductase (EC 1.3 .7.5) [Chrysosporum ovalisporum]	28678.9	5.169
CEJ42417.1 Putative uncharacterized protein [Chrysosporum ovalisporum]	22416.2	3.859
CEJ42419.1 Maf-like protein maf [Chrysosporum ovalisporum]	21796.3	5.995
CEJ42421.1 Photosystem II oxygen evolving complex protein Ps bP [Chrysosporum ovalisporum]	20067.9	7.044
CEJ42423.1 DnaJ-class molecular chaperone (Uncharacterized p rotein) [Chrysosporum ovalisporum]	23649.1	8.916
CEJ42425.1 ABC-type Fe3+-siderophore transport system, perme ase component (Iron(III) dicitrate transport system permeas e protein) [Chrysosporum ovalisporum]	36199.3	8.682
CEJ42427.1 Iron(III) dicitrate transport system permease pro tein [Chrysosporum ovalisporum]	36490.8	9.78
CEJ42429.1 ABC-type Fe3+-siderophore transport system, ATPas e component (ATP-binding protein of ferrichrome ABC transpo rter) [Chrysosporum ovalisporum]	29364.1	5.957
CEJ42431.1 Thiamine S protein [Chrysosporum ovalisporum]	9535.85	4.139
CEJ42433.1 Uncharacterized protein apha_00236 [Chrysosporum ovalisporum]	24914.6	5.664
CEJ42435.1 Glycerate dehydrogenase (Glyoxylate reductase / H ydroxypyruvate reductase) [Chrysosporum ovalisporum]	36666.2	5.003
CEJ42437.1 Phosphonate ABC transporter permease (Phosphonate ABC transporter permease protein phnE) [Chrysosporum ovalisporum]	29275.9	9.663
CEJ42439.1 Phosphate-binding protein of phosphonate ABC tran sporter (Phosphonate ABC transporter phosphate-binding peri plasmic component) [Chrysosporum ovalisporum]	33525.2	6.707
CEJ42441.1 Phosphonates import ATP-binding protein PhnC [Chrysosporum ovalisporum]	29665.8	6.465
CEJ42443.1 Uncharacterized protein apha_00241 [Chrysosporum ovalisporum]	14187.2	4.736
CEJ42446.1 Threonine synthase [Chrysosporum ovalisporum]	46979.7	5.626
CEJ42448.1 MoaD and/or ThiS families (ThiamineS) [Chrysosporum ovalisporum]	9888.2	4.647
CEJ42449.1 Uncharacterized protein apha_00245 [Chrysosporum ovalisporum]	22562.4	5.664
CEJ42450.1 TM2 domain containing protein+B7201 [Chrysosporum ovalisporum]	17908.7	5.919
CEJ42451.1 Magnesium-protoporphyrin IX monomethyl ester [oxi dative] cyclase (Mg-protoporphyrin IX monomethyl ester oxid ative cyclase) [Chrysosporum ovalisporum]	42655.8	5.626
CEJ42452.1 Uncharacterized protein apha_00248 [Chrysosporum ovalisporum]	26129.4	5.563
CEJ42455.1 UDP-galactose-lipid carrier transferase (Uncharacterized protein) [Chrysosporum ovalisporum]	58762.3	8.653
CEJ42456.1 Response regulator receiver protein [Chrysosporum ovalisporum]	15525.9	4.685
CEJ42457.1 Uncharacterized protein apha_00252 [Chrysosporum ovalisporum]	8957.05	6.927
CEJ42458.1 Histidinol-phosphate aminotransferase (Imidazole acetol-phosphate transaminase) [Chrysosporum ovalisporum]	41919.9	5.868
CEJ42459.1 Type V secretory pathway, adhesin AidA (Uncharact erized protein) [Chrysosporum ovalisporum]	21312.3	5.957
CEJ42460.1 GCN5-related N-acetyltransferase (Histone acetylt ransferase HPA2) [Chrysosporum ovalisporum]	23677.9	8.331
CEJ42461.1 Putative Fe-S oxidoreductase [Chrysosporum ovalisporum]	36845.7	7.263
CEJ42462.1 Methyltransferase type 11 [Chrysosporum ovalisporum]	35073	4.66
CEJ42464.1 SAM-dependent methyltransferase (UbiE/COQ5 methyl transferase) [Chrysosporum ovalisporum]	23258	9.238
CEJ42466.1 HAD-superfamily hydrolase, subfamily IA, variant 1 (Haloacid dehalogenase/epoxide hydrolase family) [Chrysosporum ovalisporum]	26007.8	4.647
CEJ42468.1 RNA binding S1 domain protein [Chrysosporum ovalisporum]	42138.3	4.469
CEJ42469.1 Photosystem antenna family protein [Chrysosporum ovalisporum]	56348.2	5.474
CEJ42470.1 Extracellular solute-binding protein, family 5 [Chrysosporum ovalisporum]	60541.6	5.27
CEJ42471.1 Oligopeptide transport system permease protein Op pB (Permease protein of oligopeptide ABC transporter) [Chrysosporum ovalisporum]	37432.1	8.902
CEJ42475.1 Tellurium resistance protein TerA [Chrysosporum ovalisporum]	22507.6	6.071
CEJ42476.1 Peptidase M10A and M12B matrixin and adamalysin [Chrysosporum ovalisporum]	26261.3	7.102
CEJ42477.1 Calcium-translocating P-type ATPase, PMCA-type (E C [Chrysosporum ovalisporum]	108361	5.118
CEJ42479.1 Glutamine amidotransferases class-II (Uncharacter ized protein) [Chrysosporum ovalisporum]	29791.8	5.512
CEJ42481.1 Uncharacterized protein apha_00270 [Chrysosporum ovalisporum]	48041.9	5.766
CEJ42483.1 Uncharacterized protein apha_00271 [Chrysosporum ovalisporum]	38452.8	4.851
CEJ42485.1 Uncharacterized protein apha_00272 [Chrysosporum ovalisporum]	28338.4	4.94
CEJ42486.1 Dihydroorotate dehydrogenase (quinone) (EC 1.3.5. 2) (DHOdehase) (Dihydroorotate oxidase) [Chrysosporum ovalisporum]	41698.8	7.556
CEJ42488.1 WD-40 repeat protein [Chrysosporum ovalisporum]	55187.3	4.838
CEJ42506.1 Hybrid histidine kinase [Chrysosporum ovalisporum]	16764.4	5.003
CEJ42508.1 GMP synthase [glutamine-hydrolyzing] (Uncharacterized protein) [Chrysosporum ovalisporum]	30378.8	5.385
CEJ42514.1 ThreoninetRNA ligase (Threonyl-tRN A synthetase) [Chrysosporum ovalisporum]	69474.5	5.512
CEJ42516.1 Uncharacterized protein apha_00281 [Chrysosporum ovalisporum]	12330.1	4.774
CEJ42518.1 Uncharacterized protein apha_00282 [Chrysosporum ovalisporum]	12121.9	5.639
CEJ42520.1 Amylo-alpha-1,6-glucosidase [Chrysosporum ovalisporum]	85671.2	5.092
CEJ42521.1 GAF sensor signal transduction histidine kinase [Chrysosporum ovalisporum]	75472.7	5.397
CEJ42523.1 Photosystem I reaction center subunit II (Photosy stem I subunit II (PsaD)) [Chrysosporum ovalisporum]	15306.6	8.873
CEJ42525.1 Anthranilate synthase component I [Chrysosporum ovalisporum]	56140.1	5.194
CEJ42527.1 Uncharacterized protein apha_00287 [Chrysosporum ovalisporum]	139334	7
CEJ42529.1 Uncharacterized protein apha_00288 [Chrysosporum ovalisporum]	117421	6.561
CEJ42531.1 Phosphoribosylformylglycinamidine synthase 1 (Phosphoribosylformylglycinamidine synthase I) [Chrysosporum ovalisporum]	24311.7	4.787
CEJ42533.1 Phosphoribosylformylglycinamidine synthase, PurS subunit (Uncharacterized protein) [Chrysosporum ovalisporum]	10530.2	4.978
CEJ42535.1 Ferric uptake regulator (FUR) family protein [Chrysosporum ovalisporum]	15339.7	7.366
CEJ42536.1 Uncharacterized protein apha_00292 [Chrysosporum ovalisporum]	80597.3	6.376
CEJ42537.1 Putative stomatin/prohibitin-family membrane prot ease subunit YbbK (Uncharacterized protein) [Chrysosporum ovalisporum]	37130.6	5.436
CEJ42538.1 Uncharacterized protein apha_00294 [Chrysosporum ovalisporum]	16208.3	7.512
CEJ42539.1 Protein serine/threonine phosphatase [Chrysosporum ovalisporum]	72748.4	4.673
CEJ42540.1 Ferredoxin-thioredoxin reductase, variable chain [Chrysosporum ovalisporum]	9742.33	8.214
CEJ42541.1 Uncharacterized protein apha_00297 [Chrysosporum ovalisporum]	9146.21	5.614
CEJ42542.1 Uncharacterized protein apha_00298 [Chrysosporum ovalisporum]	28879.9	8.39
CEJ42543.1 Uncharacterized protein (Xanthine/uracil permease) [Chrysosporum ovalisporum]	18606.5	9.706
CEJ42544.1 Uncharacterized protein apha_00300 [Chrysosporum ovalisporum]	59178.4	5.448
CEJ42546.1 50S ribosomal protein L25 (LSU ribosomal protein L25p) [Chrysosporum ovalisporum]	10942.5	8.756
CEJ42548.1 Adenylosuccinate synthetase (AMPSase) (AdSS) (IMPaspartate ligase) [Chrysosporum ovalisporum]	49257.3	5.461
CEJ42549.1 Adenosine/AMP deaminase [Chrysosporum ovalisporum]	41422.6	5.423
CEJ42551.1 Rhodanese-like protein (Rhodanese-like sulfurtran sferase) [Chrysosporum ovalisporum]	12587.1	5.664
CEJ42553.1 DNA mismatch repair protein MutL [Chrysosporum ovalisporum]	62979.1	6.781
CEJ42554.1 2-succinyl-6-hydroxy-2,4-cyclohexadiene-1-carboxylate synthase (Alpha/beta hydrolase fold pro tein) [Chrysosporum ovalisporum]	30841.8	7.556
CEJ42558.1 Radical SAM domain protein [Chrysosporum ovalisporum]	63867.9	6.173
CEJ42562.1 3-beta hydroxysteroid dehydrogenase/isomerase (Un characterized protein) [Chrysosporum ovalisporum]	23889.5	6.008
CEJ42564.1 Uncharacterized protein apha_00311 [Chrysosporum ovalisporum]	15087.2	6.033
CEJ42565.1 Uncharacterized protein apha_00312 [Chrysosporum ovalisporum]	8160.39	5.232
CEJ42569.1 Sun protein [Chrysosporum ovalisporum]	50670	7.059
CEJ42571.1 Neutral invertase (Putative neutral invertase) (E C [Chrysosporum ovalisporum]	55159.4	4.863
CEJ42573.1 Coenzyme F420 hydrogenase/dehydrogenase beta subu nit domain protein [Chrysosporum ovalisporum]	44939	7.892
CEJ42575.1 Aluminium resistance family protein [Chrysosporum ovalisporum]	43961.1	5.626
CEJ42577.1 Delta-9 acyl-phospholipid desaturase (EC 1.14.19.-) [Chrysosporum ovalisporum]	31355	6.693
CEJ42578.1 Fatty acid desaturase (Phosphatidylcholine desatu rase) [Chrysosporum ovalisporum]	43935.1	8.551
CEJ42579.1 Fatty acid desaturase [Chrysosporum ovalisporum]	42089.6	7.892
CEJ42580.1 Gamma-glutamyl phosphate reductase [Chrysosporum ovalisporum]	46367.8	5.054
CEJ42582.1 6,7-dimethyl-8-ribityllumazine synthase (DMRL syn thase) (LS) (Lumazine synthase) [Chrysosporum ovalisporum]	20813.7	5.283
CEJ42586.1 Methyl-accepting chemotaxis protein (Uncharacteri zed protein) [Chrysosporum ovalisporum]	11652.9	4.418
CEJ42588.1 ABC-1 domain protein [Chrysosporum ovalisporum]	65667.3	8.375
CEJ42590.1 Protein phosphatase 2C-like protein (Protein seri ne/threonine phosphatases) [Chrysosporum ovalisporum]	27040.2	4.851
CEJ42592.1 NblA protein [Chrysosporum ovalisporum]	7596.61	5.537
CEJ42594.1 Anhydro-N-acetylmuramic acid kinase (AnhMurNAc kinase) [Chrysosporum ovalisporum]	44895.4	5.41
CEJ42596.1 UPF0061 protein Npun_F5734 [Chrysosporum ovalisporum]	56083.7	5.614
CEJ42598.1 D-glycerate 3-kinase, plant type (U ncharacterized protein) [Chrysosporum ovalisporum]	35220.6	6.722
CEJ42600.1 Uncharacterized protein apha_00332 [Chrysosporum ovalisporum]	12495.9	10.965
CEJ42602.1 Uncharacterized protein apha_00333 [Chrysosporum ovalisporum]	22469.1	4.711
CEJ42604.1 Glycosyl transferase, family 39 [Chrysosporum ovalisporum]	67930.5	8.565
CEJ42609.1 Circadian clock protein KaiB [Chrysosporum ovalisporum]	11978	5.143
CEJ42611.1 Circadian clock protein kinase KaiC [Chrysosporum ovalisporum]	57962.8	5.601
CEJ42613.1 Outer membrane efflux protein [Chrysosporum ovalisporum]	77283.1	5.067
CEJ42615.1 PBS lyase HEAT-like repeat protein (Phycocyanin a lpha phycocyanobilin lyase like protein NblB) [Chrysosporum ovalisporum]	24805.3	4.685
CEJ42619.1 Peptidase M50 [Chrysosporum ovalisporum]	56742.2	6.985
CEJ42623.1 Carboxyl-terminal protease [Chrysosporum ovalisporum]	45351.8	5.525
CEJ42626.1 Cytochrome b6-f complex subunit 4 (17 kDa polypep tide) [Chrysosporum ovalisporum]	17524.9	7.761
CEJ42627.1 Uncharacterized protein apha_00347 [Chrysosporum ovalisporum]	17438	6.02
CEJ42628.1 Glycosyltransferase (Uncharacterized protein) [Chrysosporum ovalisporum]	43305	7.922
CEJ42629.1 Uncharacterized protein apha_00349 [Chrysosporum ovalisporum]	14219.6	5.575
CEJ42630.1 Putative restriction enzyme and modification meth ylase [Chrysosporum ovalisporum]	119707	6.275
CEJ42631.1 DNA polymerase III, alpha subunit [Chrysosporum ovalisporum]	98824.5	5.461
CEJ42635.1 Uncharacterized protein apha_00353 [Chrysosporum ovalisporum]	13128	4.876
CEJ42637.1 Two-component response regulator (Uncharacterized protein) [Chrysosporum ovalisporum]	26185.1	4.952
CEJ42639.1 NAD kinase (ATP-dependent NAD kinas e) [Chrysosporum ovalisporum]	32816.1	5.232
CEJ42641.1 Uncharacterized protein apha_00356 [Chrysosporum ovalisporum]	37320.2	8.214
CEJ42642.1 4-hydroxythreonine-4-phosphate dehydrogenase (4-(phosphohydroxy)-L-threonine dehydrogenase) [Chrysosporum ovalisporum]	41809.3	5.181
CEJ42645.1 Ribonuclease D like protein [Chrysosporum ovalisporum]	23749.4	5.41
CEJ42646.1 Uncharacterized protein apha_00359 [Chrysosporum ovalisporum]	20140.6	8.361
CEJ42648.1 Homoserine kinase (HK) (HSK) [Chrysosporum ovalisporum]	32021.6	4.609
CEJ42650.1 Uncharacterized protein apha_00361 [Chrysosporum ovalisporum]	19463	5.486
CEJ42652.1 NAD(P)H-quinone oxidoreductase chain 4 (EC 1.6.5.-) (NAD(P)H dehydrogenase I, chain 4) (NDH-1, chain 4) [Chrysosporum ovalisporum]	58656.8	7.556
CEJ42654.1 Uncharacterized protein apha_00363 [Chrysosporum ovalisporum]	29569	6.59
CEJ42656.1 Uncharacterized protein apha_00364 [Chrysosporum ovalisporum]	28798.2	6.532
CEJ42658.1 Uncharacterized protein apha_00365 [Chrysosporum ovalisporum]	17564.5	8.346
CEJ42660.1 Uncharacterized protein apha_00366 [Chrysosporum ovalisporum]	25838.2	6.376
CEJ42661.1 Putative uncharacterized protein [Chrysosporum ovalisporum]	13622.4	7.044
CEJ42662.1 AAA ATPase, central domain protein [Chrysosporum ovalisporum]	57222.7	6.173
CEJ42663.1 Uncharacterized protein apha_00369 [Chrysosporum ovalisporum]	12904.7	4.762
CEJ42664.1 Uncharacterized protein apha_00370 [Chrysosporum ovalisporum]	20271.8	9.545
CEJ42665.1 NAD-dependent epimerase/dehydratase [Chrysosporum ovalisporum]	43534.7	5.728
CEJ42667.1 Glycosyl transferase, group 1 [Chrysosporum ovalisporum]	40955.1	5.919
CEJ42668.1 Isopropylmalate/homocitrate/citramalate synthase (Uncharacterized protein) [Chrysosporum ovalisporum]	10114.3	5.207
CEJ42670.1 Retinal pigment epithelial membrane protein (EC 1 .14.99.36) [Chrysosporum ovalisporum]	83883.3	5.118
CEJ42672.1 Phosphoribosylaminoimidazole-succinocarboxamide s ynthase (SAICAR synthetase) [Chrysosporum ovalisporum]	27767.7	5.041
CEJ42674.1 Surface antigen (D15) [Chrysosporum ovalisporum]	72977.4	4.774
CEJ42676.1 UDP-3-O-[3-hydroxymyristoyl] N-acetylglucosamine deacetylase (UDP-3-O-acyl-GlcNAc deacetylase) [Chrysosporum ovalisporum]	30073.5	5.995
CEJ42678.1 3-hydroxyacyl-[acyl-carrier-protein] dehydratase FabZ ((3R)-hydroxymyristoyl-[acyl-carrier-pro tein] dehydratase) (Beta-hydroxyacyl-ACP dehydratase) [Chrysosporum ovalisporum]	18811.9	7.044
CEJ42680.1 Acyl-[acyl-carrier-protein]UDP-N-acetylglucosamine O-acyltransferase (UDP-N-acetylglucosamine acyltransfer ase) [Chrysosporum ovalisporum]	29525.2	8.419
CEJ42682.1 Lipid-A-disaccharide synthase [Chrysosporum ovalisporum]	42657.6	6.338
CEJ42686.1 Cytosine-specific methyltransferase [Chrysosporum ovalisporum]	50028.5	7.936
CEJ42688.1 Putative oxidoreductase of aldo/keto reductase fa mily [Chrysosporum ovalisporum]	34819.8	8.317
CEJ42690.1 Uncharacterized protein apha_00384 [Chrysosporum ovalisporum]	8603.05	10.321
CEJ42692.1 N-acetylmuramoyl-L-alanine amidase (Uncharacterized protein) [Chrysosporum ovalisporum]	28415.5	8.814
CEJ42694.1 Uncharacterized protein apha_00386 [Chrysosporum ovalisporum]	19699.4	8.931
CEJ42695.1 NAD(P)H-quinone oxidoreductase subunit N (EC 1.6. 5.-) (NAD(P)H dehydrogenase I subunit N) [Chrysosporum ovalisporum]	17914.7	9.121
CEJ42697.1 50S ribosomal protein L3 [Chrysosporum ovalisporum]	22347.8	9.648
CEJ42699.1 50S ribosomal protein L4 [Chrysosporum ovalisporum]	23531.9	9.78
CEJ42701.1 50S ribosomal protein L23 [Chrysosporum ovalisporum]	12080.4	9.428
CEJ42702.1 50S ribosomal protein L2 [Chrysosporum ovalisporum]	31513	11.096
CEJ42703.1 30S ribosomal protein S19 [Chrysosporum ovalisporum]	10267	9.765
CEJ42704.1 50S ribosomal protein L22 [Chrysosporum ovalisporum]	13384.6	9.94
CEJ42705.1 30S ribosomal protein S3 [Chrysosporum ovalisporum]	28856.9	9.984
CEJ42706.1 50S ribosomal protein L16 [Chrysosporum ovalisporum]	16134.8	11.33
CEJ42707.1 50S ribosomal protein L29 [Chrysosporum ovalisporum]	8829.15	8.96
[truncated: 901,151+ more rows]
