# Supplementary material for: Virtual 2D map of cyanobacterial proteomes
Source: PLoS One. 2022 Oct 3;17(10):e0275148. doi: 10.1371/journal.pone.0275148 (PMC9529120; doi:10.1371/journal.pone.0275148)
Supplement: S2 File — (XLSX) [file pone.0275148.s008.xlsx]

## Sheet: Sheet1
S2 File. Details about the species name Genebank accession number, GC% content and pI of cyanobacterial species.
Species name	GeneBank Accession	GC%	average pI
Acaryochloris marina MBIC11017	GCA_000018105.1	46.99	6.31632
Acaryochloris sp. RCC1774	GCA_003231495.1	50.2	6.22306
Aliterella atlantica CENA595	GCA_000952155.1	42.6	6.47407
Anabaena cylindrica PCC 7122	GCA_000317695.1	38.8	6.33026
Anabaena sp. 90	GCA_000312705.1	38.09	6.35859
Anabaenopsis circularis NIES-21	GCA_002367975.1	40.52	6.43052
Aphanizomenon flos-aquae 2012/KM1/D3	GCA_000789435.1	38.2	6.37881
Aphanothece hegewaldii CCALA 016	GCA_003007785.1	38.2	6.32259
Arthrospira maxima CS-328	GCA_000173555.1	44.8	6.35001
Arthrospira platensis C1	GCA_000307915.1	44.75	6.43747
Arthrospira sp. O9.13F	GCA_003268325.1	44.5	6.35001
Aulosira laxa NIES-50 (cyanobacteria)	GCA_002368055.1	40.7	6.49123
Calothrix brevissima NIES-22	GCA_002367995.1	40.51	6.50583
Calothrix elsteri CCALA 953	GCA_002289455.1	39.2	6.50773
Calothrix parasitica NIES-267	GCA_002368095.1	36.84	6.50636
Calothrix rhizosoleniae SC01	GCA_900185595.1	39.5	6.59391
Candidate division WOR-1 bacterium RIFOXYA12	GCA_001771425.1	51.8	7.28734
Candidatus Margulisbacteria bacterium	GCA_003242895.1	38.6	6.80853
Candidatus Marinamargulisbacteria bacterium SCGC AAA071-K20	GCA_003265975.1	35.9	6.98895
Candidatus Melainabacteria bacterium	GCA_003175915.1	50.6	6.93058
Candidatus Saganbacteria bacterium CG08	GCA_002774365.1	44.7	7.38812
Candidatus Synechococcus lacustris str. Tous	GCA_002006815.1	61.9	7.17469
Candidatus Synechococcus spongiarum	GCA_900047545.1	61.9	7.28141
Chamaesiphon minutus PCC 6605	GCA_000317145.1	45.65	6.53475
Chamaesiphon polymorphus CCALA 037	GCA_003003845.1	45.7	6.41361
Chlorogloeopsis fritschii PCC 6912	GCA_000317285.1	41.5	6.54187
Chondrocystis sp. NIES-4102	GCA_002368355.1	36.6	6.35391
Chroococcidiopsis cubana CCALA 043	GCA_003003835.1	44.4	6.66921
Chroococcidiopsis thermalis	GCA_003004015.1	44.438	6.61267
Chroogloeocystis siderophila 5.2 s.c.1	GCA_000317125	44.44	6.49785
Chrysosporum ovalisporum	GCA_001458455.1	50.4	6.48842
Coleofasciculus chthonoplastes PCC 7420	GCA_000155555.1	45.4	6.219
Crinalium epipsammum PCC 9333	GCA_000317495.1	40.2	6.46818
Crocosphaera watsonii WH 0003	GCA_000235665.1	37.7	6.26881
Cuspidothrix issatschenkoi CHARLIE-1	GCA_002934005.1	37.7	6.36204
Cyanobacterium aponinum IPPAS B-1201	GCA_002736005.1	34.9	6.30868
Cyanobacterium stanieri PCC 7202	GCA_000317655.1	38.7	6.18493
Cyanobium gracile PCC 6307	GCA_000316515.1	68.7	7.0393
Cyanobium sp.	GCA_003248995.1	65.3	6.92929
Cylindrospermopsis raciborskii C03	GCA_002893155.1	40.3	6.59726
Cylindrospermum stagnale PCC 7417	GCA_000317535.1	42.19	6.43849
Dactylococcopsis salina PCC 8305	GCA_000317615.1	42.4	6.12802
Dolichospermum circinale AWQC131C	GCA_000426905.1	37.4	6.39929
Dolichospermum compactum NIES-806	GCA_002368115.1	38.2	6.34155
Fischerella major NIES-592	GCA_001904645.1	41	6.58443
Fischerella muscicola CCMEE 5323	GCA_002870665.1	41.3	6.55706
Fischerella thermalis JSC-11	GCA_000231365.2	41	6.61367
Fortiea contorta PCC 7126	GCA_000332295.1	42.2	6.52205
Fremyella diplosiphon NIES-3275	GCA_002368275.1	40.75	6.48727
Gloeobacter kilaueensis JS1	GCA_000484535.1	60.5	6.72311
Gloeobacter violaceus PCC 7421	GCA_000011385.1	62	6.74582
Gloeocapsopsis sp. AAB1 = 1H9	GCA_002964865.1	42.4	6.44197
Gloeomargarita lithophora Alchichica-D10	GCA_001870225.1	52.2	6.63052
Halomicronema hongdechloris C2206	GCA_002075285.3	54.6	6.24202
Halothece sp. PCC 7418	GCA_000317635.1	42.9	5.98659
Hapalosiphon sp. MRB220	GCA_001275395.1	40.2	6.57656
Hassallia byssoidea VB512170	GCA_000817785.2	41.9	6.70742
Hydrococcus rivularis NIES-593	GCA_001904635.1	45	6.58802
Hydrocoleum sp. CS-953	GCA_002260545.1	36.4	6.36878
Kamptonema formosum PCC 6407	GCA_000332155.1	43.4	6.25392
Leptolyngbya antarctica	GCA_003241845.1	58.2	6.08687
Leptolyngbya boryana IAM M-101	GCA_002142475.1	47.01	6.41903
Leptolyngbya foveolarum	GCA_003242035.1	51	6.27127
Leptolyngbya ohadii IS1	GCA_002215035.1	52.1	6.43412
Leptolyngbya sp. 'hensonii'	GCA_001939115.1	52.3	6.40444
Limnoraphis robusta CS-951	GCA_000972705.2	41.6	6.13575
Limnothrix rosea IAM M-220	GCA_001904615.1	45.38	6.07527
Lyngbya aestuarii BL J	GCA_000478195.2	41.2	6.05007
Mastigocladopsis repens PCC 10914	GCA_000315565.1	43.5	6.56846
Mastigocoleus testarum BC008	GCA_000472885.1	48.2	6.68335
Merismopedia glauca CCAP 1448/3	GCA_003003775.1	41.7	6.40421
Microcoleus vaginatus FGP-2	GCA_000214075.2	46	6.37313
Microcystis aeruginosa CACIAM 03	GCA_001706385.1	42.9	6.43243
Microcystis panniformis FACHB-1757	GCA_001264245.1	42.3	6.38711
Microcystis sp. 0824	GCA_003112475.1	43	6.41973
Moorea bouillonii PNG	GCA_001942495.1	43.7	6.50055
Moorea producens 3L	GCA_000211815.1	43.7	6.57218
Myxosarcina sp. GI1	GCA_000756305.1	40.1	6.48606
Neosynechococcus sphagnicola sy1	GCA_000775285.1	51.6	6.45028
Nodosilinea nodulosa PCC 7104	GCA_000309385.1	57.7	6.16331
Nodularia sp. NIES-3585	GCA_002218065.1	41.3	6.29595
Nodularia spumigena CCY9414	GCA_000169135.1	41.3	6.36285
Nodularia spumigena CCY9414	GCA_000340565.3	41.2	6.36285
'Nostoc azollae' 0708	GCA_000196515.1	38.32	6.56168
Nostoc calcicola FACHB-389	GCA_001904715.1	41.5	6.39703
Nostoc carneum NIES-2107	GCA_002368155.1	40.71	6.46765
Nostoc commune NIES-4072	GCA_003113895.1	41.4	6.5024
Nostoc cycadae WK-1	GCA_002897135.1	40.6	6.4458
Nostoc flagelliforme CCNUN1	GCA_002813575.1	41.84	6.53324
Nostoc linckia NIES-25	GCA_002368035.1	41.26	6.44456
Nostoc piscinale CENA21	GCA_001298445.1	40.5	6.4222
Nostoc punctiforme PCC 73102	GCA_000020025.1	41.34	6.4183
Nostoc sp. 'Lobaria pulmonaria (5183) cyanobiont'	GCA_002949795.1	41.59	6.41064
Nostoc sp. 'Peltigera malacea cyanobiont' DB3992	GCA_002631755.1	41.6	6.43115
Nostocales cyanobacterium HT-58-2	GCA_002163975.1	42.6	6.41567
Oscillatoria acuminata PCC 6304	GCA_000317105.1	47.61	5.97525
Oscillatoria nigro-viridis PCC 7112	GCA_000317475.1	45.81	6.44165
Oscillatoria sp. PCC 10802	GCA_000332335.1	54.1	6.67769
Oscillatoriales cyanobacterium CG2_30_40_61	GCA_001873365.1	39.8	6.3725
Oscillatoriophycideae	GCA_000017845.1	37.93	6.21083
Phormidesmis priestleyi	GCA_003242115.1	50.3	6.26627
Phormidium ambiguum IAM M-71	GCA_001904725.1	39.5	6.44201
Phormidium tenue NIES-30	GCA_001904775.1	56	6.05686
Phormidium willei BDU 130791	GCA_001637315.1	53.4	6.04555
Planktothricoides sp. SR001	GCA_001276715.1	43.5	6.26322
Planktothrix agardhii NIVA-CYA 126/8	GCA_000710505.1	39.55	6.1314
Planktothrix mougeotii NIVA-CYA 405	GCA_000464745.1	39.5	6.11954
Planktothrix paucivesiculata PCC 9631	GCA_900009265.2	40.2	6.1092
Planktothrix prolifica NIVA-CYA 406	GCA_000464765.1	39.7	6.13592
Planktothrix rubescens NIVA-CYA 18	GCA_900009275.2	39.49	6.1342
Planktothrix serta PCC 8927	GCA_900010725.2	39.6	6.06147
Planktothrix tepida PCC 9214	GCA_900009145.1	39.5	6.10948
Prochlorococcus marinus	GCA_001180245.1	31.4	7.12947
Prochloron didemni P2-Fiji	GCA_000252425.1	41.5	6.18741
Prochlorothrix hollandica PCC 9006	GCA_000332315.1	54.3	6.18228
Pseudanabaena biceps PCC 7429	GCA_000332215.1	43.2	6.39398
Pseudanabaena frigida	GCA_003242085.1	41.8	6.3526
Pseudanabaena sp.	GCA_003249015.1	43.1	6.26967
Raphidiopsis brookii D9	GCA_000175855.1	40.1	6.55392
Raphidiopsis curvata NIES-932	GCA_002368135.1	40.5	6.56688
Richelia intracellularis	GCA_000613065.1	39.2	6.9818
Rivularia sp. PCC 7116	GCA_000316665.1	37.5	6.56248
Roseofilum reptotaenium AO1-A	GCA_001890975.1	44.8	5.89307
Rubidibacter lacunae KORDI 51-2	GCA_000473895.1	56.2	6.40299
Scytonema hofmanni UTEX 2349	GCA_000582685.1	41.2	6.46028
Scytonema millei VB511283	GCA_000817735.3	44.7	6.60079
Scytonema tolypothrichoides VB-61278	GCA_000828085.3	43.2	6.61521
Snowella sp.	GCA_003249095.1	40.7	6.24308
Sphaerospermopsis kisseleviana NIES-73	GCA_002368075.1	37.76	6.30519
Spirulina major PCC 6313	GCA_001890765.1	53.5	6.11478
Spirulina subsalsa PCC 9445	GCA_000314005.1	47.4	6.15802
Stanieria cyanosphaera PCC 7437	GCA_000317575.1	36.2	6.3998
Stanieria sp. NIES-3757	GCA_002355455.1	36.55	6.37771
Synechococcus elongatus	GCA_000010065.1	55.5	6.35829
Synechococcus lacustris	GCA_003011125.1	51.7	6.73149
Synechococcus lividus PCC 6715	GCA_002754935.1	53.5	6.59785
Synechocystis sp. IPPAS B-1465	GCA_003015225.1	47.35	6.58589
Thermosynechococcus elongatus BP-1	GCA_000011345.1	53.9	6.80714
Tolypothrix bouteillei VB521301	GCA_000760695.4	41.7	6.56071
Tolypothrix campylonemoides VB511288	GCA_000828075.3	45.1	6.63751
Tolypothrix sp. NIES-4075	GCA_002218085.1	41.8	6.5887
Trichodesmium erythraeum	GCA_000014265.1	34.1	6.47953
Trichodesmium thiebautii H9-4	GCA_000987385.1	35.3	6.68544
Trichormus variabilis ATCC 29413	GCA_000204075.1	41.39	6.43455
Tychonema bourrellyi FEM_GT703	GCA_002412335.2	44.7	6.27584
Vulcanococcus limneticus LL	GCA_002252705.1	68.4	7.03384
Xenococcus sp. PCC 7305	GCA_000332055.1	39.7	6.19543
Acaryochloris sp. CCMEE5410	GCA_000238775.2	47.1	6.29199
Alkalinema sp. CACIAM70d	GCA_002148405.1	49.7	6.3379
Anabaena sp. 4-3	GCA_001597745.1	41.4	6.44103
Anabaena sp. AL09	GCA_001672255.1	38.1	6.333
Anabaena sp. AL93	GCA_001672085.1	38.4	6.35077
Anabaena sp. CRKS33	GCA_001672075.1	37.6	6.4015
Anabaena sp. LE011-02	GCA_001672225.1	38.1	6.30918
Anabaena sp. MDT14b	GCA_001672195.1	38.9	6.4193
Anabaena sp. PCC 7108	GCA_000332135.1	38.8	6.36428
Anabaena sp. UBA12330	GCA_003525565.1	36.9	6.38334
Anabaena sp. WA102	GCA_001277295.1	38.38	6.33468
Anabaena sp. WA113	GCA_001672155.1	37.2	6.4351
Aphanizomenonaceae	GCA_000521175.1	38.8	6.55392
Aphanocapsa feldmannii 277cl	GCA_004768385.1	63.5	6.9654
Aphanocapsa montana BDHKU210001	GCA_000817745.2	53.7	5.97436
Aphanothece cf. minutissima CCALA 015	GCA_003003925.1	69.8	7.02871
Aphanothece sacrum FPU1	GCA_003864295.1	37	6.22007
Calothrix 7103	GCA_000331305.1	38.6	6.61294
Calothrix desertica	GCA_007830875.1	38.6	6.55205
Calothrix sp. PCC 7507	GCA_000316575.1	42.2	6.47353
Candidatus gastranaerophilales	GCA_003150395.1	34.5	6.85506
Candidatus termititenax	GCA_003864455.1	47.7	7.10752
Chroococcales cyanobacterium IPPAS B-1203	GCA_002749975.1	41.8	6.37048
Cyanobacteria	GCA_008363215.1	65.8	6.31632
Cyanobacteria 5	GCA_009710015.1	34.9	6.57616
Cyanobacterium	GCA_001747005.1	37.7	6.26119
Cyanobium usitatum	GCA_003011885.1	62.6	6.75991
Cyanosarcina burmensis	GCA_003004015.1	44.73	6.60059
Cyanothece sp. BG0011	GCA_003013815.1	38.2	6.28498
Desertifilum sp. IPPASB-1220	GCA_001746915.1	48.7	6.15133
Euhalothece sp. KZN001	GCA_002900215.1	46.7	5.90221
Filamentous cyanobacterium ESFC-1	GCA_000380225.1	46.5	6.12383
Filamentous cyanobacterium Phorm 46	GCA_003003715.1	45.3	6.32837
Fischerella sp. PCC9431	GCA_000447295.1	40.2	6.56884
Geitlerinema sp. PCC 7105	GCA_000332355.1	51.5	6.18514
Geitlerinema sp. PCC 7407	GCA_000317045.1	58.5	6.21969
Geminocystis herdmanii PCC 6308	GCA_000332235.1	34.3	6.21923
Gloeocapsa sp. PCC 73106	GCA_000332035.1	41.1	6.12483
Halomicronema excentricum	GCA_004212215.1	54.2	5.90068
Hapalosiphonaceae	GCA_001275395.1	40.2	6.57656
Hapalosiphonaceae cyanobacterium	GCA_003261315.1	39.8	6.55352
Leptolyngbya frigidus	GCA_003003795.1	51	6.51244
Leptolyngbya sp. JSC-1	GCA_000733415.1	46.1	6.19378
Leptolyngbya 'hensonii'	GCA_001939115.1	52.3	6.40444
Leptolyngbya valderiana	GCA_001637395.1	59.8	6.09946
Limnothrix sp. CACIAM69d	GCA_001913845.2	55.2	6.43545
Lyngbya confervoides	GCA_000817775.2	54.2	6.01296
Lyngbya sp. PCC8106	GCA_000169095.1	41.1	6.14251
Mastigocladus laminosus WC112	GCA_003346915.1	38.8	6.54419
Microcoleaceae bacterium UBA10368	GCA_003506815.1	44.5	6.40612
Microcoleus sp. PCC7113	GCA_000317515.1	46.2	6.22361
Microcystis flos-aquae FACHB-1344	GCA_014698375.1	42.6	6.42464
Microcystis viridis FACHB-1342	GCA_014698335.1	42.6	6.43243
Nodularia spumigena CCY9414	GCA_000169135.1	41.3	6.35274
Nostoc sp. KVJ20	GCA_001712795.1	41.4	6.41567
Nostoc minutum NIES-26	GCA_003326215.1	41.8	6.52416
Nostoc sphaeroides	GCA_003443655.1	41.58	6.41567
Nostocaceae cyanobacterium	GCA_013821625.1	42.9	6.28398
Nostocaceae cyanobacterium CSSed10_463m	GCA_003556955.1	40.9	6.28398
Okeania hirsuta	GCA_003838225.1	36.4	6.39287
Oscillatoriales cyanobacterium	GCA_011390955.1	43.7	6.3725
Oscillatoriales bacterium UBA8482	GCA_003514595.1	40	6.17099
Oscillatoriales cyanobacterium JSC-12	GCA_000309945.1	47.5	6.49551
Phormidium lacuna	GCA_900149785.2	51.3	5.92661
Phormidium sp. SL48-SHIP	GCA_004299065.1	52	5.90587
Pleurocapsa sp. PCC7319	GCA_000332195.1	38.7	6.42488
Pseudanabaena sp. PCC 6802	GCA_000332175.1	47.8	6.44442
Rhopalodia gibberula	GCA_003574135.1	33.9	6.43815
Richelia sp.	GCA_013214565.1	37.3	6.85633
Scytonema sp. NIES-4073	GCA_002368435.1	43.43	6.61239
Synechococcaceae	GCA_009914645.1	49.8	6.75991
Synechococcales bacterium	GCA_003508015.1	58.7	6.90233
Synechococcus sp. 1G10	GCA_002252625.1	64.6	6.83854
Synechococcus sp. 65AY640	GCA_002760445.1	59.2	6.67547
Synechococcus sp. BO 8801	GCA_002252675.1	69.2	7.02871
Synechococcus sp. CC9616	GCA_000515235.1	56.5	6.43249
Synechococcus sp. NKBG042902	GCA_000715475.1	49.4	6.16208
Synechococcus sp. PCC 6312	GCA_000316685.1	48.49	6.32686
Synechocystis sp. PCC 7509	GCA_000332075.2	41.7	6.58589
Thermosynechococcus vulcanus NIES-2134	GCA_003990665.2	53.9	6.73777
Trichormus sp. NMC-1	GCA_001858025.1	39.3	6.3535
Westiellopsis prolifica	GCA_004323185.1	40.2	6.52932
Xenococcus sp. PCC 7305	GCA_000332055.1	39.7	6.19543
